# Supplementary material for: Identification of a novel form of caspase-independent cell death triggered by BH3-mimetics in diffuse large B-cell lymphoma cell lines
Source: Cell Death Dis. 2024 Apr 15;15(4):266. doi: 10.1038/s41419-024-06652-3 (PMC11018778; doi:10.1038/s41419-024-06652-3)
Supplement: Supplementary file 2 — Original Data File [file 41419_2024_6652_MOESM2_ESM.xlsx]

## Sheet: 77574_1_supp_2080748_s9674w
control_1	control_2	S63845_1	S63845_2	S63845zVAD_1	S63845zVAD_2	gene_name
4465.16	6127.76	6768.78	7218.77	3806.89	4932.4	MT-CO2
5547.79	4685.55	8146.15	5966.39	4414.1	4147.76	MT-CO1
3980.26	3847.44	6789.54	4951.61	3754.12	3293.02	MT-CO3
2410.11	2443.88	3991.81	3327.8	2215.45	2066.28	MT-ATP6
2099.32	2435.85	2192.12	2485.74	2646.56	2873.27	IGKC
1792.16	1541.5	3972.64	2466.62	2476.73	1979.84	MT-RNR2
2314.16	2356.98	2387.69	2321.5	2560.24	2253.42	EEF1A1
2308.89	2978.01	2071.73	2490.68	1646.36	2136.69	ACTB
2080.47	2485.87	1969.43	2222.52	1634	2155.31	IGHM
1714.48	2143.3	1747.91	2049.6	1941.74	2133.12	RPL13A
1686.52	1736.41	1956.78	2066.25	2189.65	1894.38	RPS27
1775.51	1628.02	2857.56	2129.68	1594.86	1435.2	MT-ND4
1524.53	1883.37	1559.43	1902.31	1825.58	2058.09	RPS12
1516.21	2216.3	1470.94	1701.78	1485.5	2272.79	RPS28P7
1423.14	1725.79	2147.21	2410.03	1119.48	1499.63	MT-ND3
1178.87	1358.47	2353.36	2027.87	1276.41	1230.79	MT-ND2
1229.98	1388.45	1384.03	1396.67	1572.88	1557.33	RPL41
1362.1	1208.92	2067.43	1517.81	1151.27	1035.3	MT-CYB
1228.83	1388.54	1278.19	1439.94	1424.58	1512.19	RPS18
1578.75	832.761	2217.21	1356.58	1230.67	959.926	MT-ND4L
1118.68	1384.81	1135.19	1269.01	1443.42	1655.63	FTL
1351.45	1377.35	1176.79	1200.67	1400.43	1448.59	EEF2
1136.34	1476.09	1148.82	1425.02	1173.27	1511.44	RPS11
1149.56	1422.53	1118.34	1299.23	1248.95	1474.37	RPS2
517.003	547.375	2698.2	1553.57	1323.85	1070	MT-RNR1
1147.39	1528.57	1182.21	1444.42	1021.07	1336.73	TMSB4X
1105.4	1397.97	1127.42	1406	1197.9	1353.58	RPS6
1067.24	1080.96	1891.15	1527.25	1067.1	875.68	MT-ND6
1174.59	1442.4	1036.44	1207.47	886.727	1095.17	ACTG1
1008.87	1304.75	962.128	1178.3	966.568	1254.15	RPL8
947.928	1197.75	971.107	1141.41	1095.77	1202.01	RPL19
943.173	1401.25	966.258	1244.34	770.076	1101.52	CD74
950.301	1038.33	1096.86	1090.38	1125.65	1016.03	AC005912.1
920.911	1149.01	816.372	1121.22	961.486	1164.18	RPLP2
834.553	871.386	1528.62	1172.54	847.719	803.856	MT-ND1
843.171	1095.98	888.662	1049.88	882.751	1088.45	RPL9P9
852.225	1026.56	866.406	976.18	909.049	1030.5	RPLP0
903.987	1156.1	881.312	1072.45	666.778	945.083	CD79A
884.433	899.066	826.708	864.364	1146.41	1003.56	HSP90AB1
919.856	961.965	907.308	900.595	961.212	954.754	YBX1
1011.07	875.389	924.952	860.481	983.346	847.763	PABPC1
788.372	1006.4	843.024	952.382	838.244	946.257	RPL10
836.544	633.528	1539.19	964.047	775.253	579.528	MT-ND5
816.418	962.708	811.612	923.933	800.835	934.896	RPL7A
759.312	961.454	720.759	901.351	773.548	954.22	RPLP1
782.44	922.906	698.158	772.579	682.407	742.809	GAPDH
663.298	808.935	681.951	826.795	724.422	840.182	RPS8
679.591	705.889	779.275	735.263	784.803	616.852	PTMA
658.067	753.431	668.89	761.468	669.518	736.378	RPS3A
621.131	634.54	666.923	709.266	778.756	738.97	RPL12
646.543	722.838	660.12	752.922	641.327	700.816	RPL7
576.825	688.16	594.511	687.216	693.069	776.834	RPL10A
736.011	556.836	852.31	746.382	463.927	598.445	MT-TC
592.411	726.088	569.256	684.773	606.933	706.005	RPL3
592.897	674.794	568.594	716.578	595.554	699.775	RPS25
572.071	685.07	564.568	651.093	613.2	715.829	RPL29
539.708	707.083	560.99	664.136	634.186	671.836	HLA-DRA
587.015	695.801	585.903	665.135	596.065	647.427	RPL4
589.062	669.617	553.366	648.422	534.174	580.599	PPIA
526.62	586.792	568.782	640.722	577.587	633.469	RPS13
516.301	633.565	482.758	651.581	503.531	741.791	RPS21
512.56	629.939	506.813	622.193	509.418	624.537	RPS4X
477.153	597.914	509.43	597.171	530.05	660.721	RPS20
477.608	607.911	475.91	548.623	547.944	697.711	RPS19
501.954	637.325	405.511	562.207	467.546	740.505	RPS2P5
676.368	304.576	646.175	426.898	716.919	521.111	IGKJ5
616.092	383.968	778.658	604.354	468.259	380.146	MT-TP
483.94	584.897	473.907	522.436	522.382	627.06	RPS16
539.999	575.273	512.942	527.697	498.962	530.845	CHCHD2
461.045	560.568	472.77	569.342	478.509	612.876	RPL35
435.986	532.579	467.788	550.662	495.246	498.723	RPL11
415.844	525.648	442.208	501.996	484.589	609.139	RPL18A
388.256	565.8	408.28	503.289	470.022	640.981	RPS15
398.495	545.823	397.912	492.262	419.92	584.482	RPL13
542.439	506.564	489.352	522.636	375.351	398.375	MS4A1
418.365	487.833	426.961	480.454	425.789	474.061	RPSA
450.054	559.485	407.847	470.989	372.852	428.29	PFN1
452.224	533.109	405.046	433.892	403.928	454.559	HMGA1
500.429	496.978	432.184	464.067	399.785	385.772	LCP1
398.081	493.574	415.889	482.518	424.497	460.181	RPL6
395.189	452.333	413.143	475.283	444.092	452.933	RPL27A
371.556	422.592	393.017	450.229	436.4	432.088	RPS27A
430.239	436.467	373.271	422.788	429.197	390.419	HSPA8
358.558	462.793	379.977	403.751	377.296	421.416	TMSB4XP8
436.209	505.626	388.884	431.19	300.433	322.057	TUBB
397.618	482.61	363.155	447.397	323.724	369.623	HMGN2
369.76	417.796	368.908	397.944	415.839	374.804	EEF1B2
376.414	432.489	346.289	427.164	346.966	396.234	RPL5
360.956	359.35	365.276	378.799	444.539	376.202	NPM1
368.952	390.042	334.323	368.175	400.302	401.569	HNRNPA1
341.161	381.85	363.071	354.601	406.037	382.994	RPL23A
335.087	342.102	344.502	380.201	442.842	363.132	AC116533.1
381.877	399.795	355.909	377.236	337.035	353.708	ATP5F1B
420.738	333.624	439.721	439.257	231.251	339.445	MT-TN
388.027	342.985	367.997	368.089	395.822	333.691	HSP90AA1
317.404	395.643	344.249	387.71	342.878	402.22	RPL7P1
320.262	396.191	321.166	367.364	341.173	427.978	RPS5
324.284	395.964	311.461	383.15	339.027	391.326	RPS3
343.349	369.727	345.832	378.196	335.534	370.806	RPL27
297.333	379.801	312.86	371.474	364.43	413.303	RPL10P16
295.937	385.491	266.994	362.966	353.929	422.122	RPL13AP5
359.142	381.298	304.954	341.674	318.145	320.831	SLC25A5
313.642	269.01	307.243	267.877	530.985	305.589	EEF1A1P5
338.341	400.717	309.4	356.01	270.182	315.913	ENO1
283.314	341.903	265.326	323.268	316.427	384.419	RPS9
265.457	349.893	255.186	283.99	324.573	415.08	RPL18AP3
260.825	360.256	260.565	319.112	255.865	322.943	FAU
251.402	347.282	245.149	307.382	259.745	366.918	RPL18
249.178	305.7	261.22	308.497	268.571	325.692	RPL32
237.289	322.67	221.539	278.433	226.335	357.259	RPS28
279.376	348.008	273.073	313.252	199.171	229.38	ARHGDIB
238.279	282.737	250.714	283.34	277.836	297.443	RPL36
239.154	290.311	243.055	291.407	273.896	280.186	RPL21
279.143	260.902	231.146	234.465	321.312	283.563	EZR
162.094	199.948	139.866	162.609	485.651	458.236	ATF4
261.944	284.51	242.438	263.894	276.965	257.225	CALR
241.754	245.133	276.272	268.879	297.229	253.224	RPL39
262.382	283.914	255.258	284.284	240.886	252.945	CCT3
236.634	261.706	236.402	318.254	219.754	304.029	AC024293.1
252.089	272.275	238.005	265.759	255.468	279.024	EIF5A
273.761	268.28	260.223	283.477	241.485	234.502	HSPD1
251.956	268.374	218.988	255.888	276.662	285.868	TAGLN2
274.145	321.279	247.591	276.651	192.667	244.576	GSTP1
245.508	246.429	228.05	246.957	319.747	255.764	NCL
219.4	253.165	291.908	193.764	357.478	205.844	RPL39P3
261.243	293.83	249.834	299.059	184.036	214.917	HMGN1
227.885	284.317	224.998	259.509	220.698	276.184	RACK1
204.149	281.897	185.946	239.366	228.236	347.456	RPL28
229.437	259.283	241.453	257.267	245.47	253.626	RPL7P9
191.789	260.513	220.95	256.379	258.05	285.963	RPL36AL
251.13	272.393	220.319	260.023	222.971	245.17	RHOA
246.77	270.016	200.131	240.987	226.547	268.82	HNRNPAB
230.038	260.948	223.008	254.061	230.202	252.472	RPL15
194.406	266.964	190.551	240.17	247.868	305.039	TMSB10
200.677	221.884	197.609	203.685	323.143	276.843	BASP1
235.268	279.667	222.414	254.187	211.221	216.873	TPI1
291.175	234.603	240.909	237.38	222.628	192.323	ACTR2
212.192	247.186	222.62	256.222	226.042	250.625	RPS14
192.191	251.115	184.244	225.029	241.062	308.812	OAZ1
216.088	222.515	216.32	223.601	257.578	254.199	ODC1
234.584	222.016	236.163	233.771	236.562	222.483	BTG2
185.22	234.323	190.822	266.278	229.956	264.561	RPL3P4
231.646	278.769	205.303	244.221	176.821	228.567	SNRPB
208.389	153.428	305.181	305.373	175.197	210.717	MT-ATP8
217.234	253.471	196.789	237.874	204.408	239.53	MARCKSL1
211.179	236.13	202.141	229.425	229.141	237.16	BTF3
228.065	196.546	203.416	193.267	291.13	225.735	SWAP70
226.607	263.39	205.376	240.577	162.575	226.963	PRDX5
14.9852	17.0428	12.5577	13.8987	696.674	564.662	PPP1R15A
211.61	246.583	189.555	209.324	209.712	242.495	SLC25A6
189.235	225.607	201.817	223.674	225.075	235.649	RPL24
201.245	199.285	181.406	196.231	255.562	242.712	CNBP
186.671	223.153	205.527	227.048	205.965	225.661	RPL23
0.648238	0.575968	1.2409	0.918486	738.771	485.03	FOS
201.166	201.691	181.233	200.815	210.399	206.637	HNRNPK
202.784	218.221	188.641	211.428	180.639	193.401	PRDX1
196.235	213.772	181.196	190.25	209.733	203.579	EIF4H
191.635	221.966	195.722	215.163	174.171	195.595	CD22
209.617	227.351	168.475	190.332	180.235	211.708	LAPTM5
216.064	229.03	196.469	218.383	149.884	173.266	HDAC1
140.528	192.388	206.458	227.405	170.791	236.844	SYNGR2
163.871	214.393	161.248	185.451	196.438	241.992	TRIM28
196.34	260.412	172.888	212.754	129.652	191.213	CORO1A
177.606	220.829	175.386	192.139	199.841	197.175	AC008038.1
137.378	140.424	110.558	128.304	351.15	293.808	UBC
159.547	162.126	148.816	166.797	279.202	228.585	DNAJA1
213.08	243.479	193.407	214.2	118.055	158.985	DTX1
209.669	239.956	158.154	190.379	166.72	174.639	PCNA
157.009	147.779	158.407	147.537	298.035	227.424	MCL1
220.677	217.634	191.487	206.504	139.972	147.498	GM2A
200.57	197.419	173.997	193.647	183.242	173.487	SET
197.584	207.755	181.109	194.612	172.015	166.929	HNRNPA2B1
178.318	186.611	175.88	192.032	188.864	198	RPL35A
191.183	226.699	174.386	196.958	154.198	172.529	PKM
168.27	195.144	177.533	193.695	197.077	183.755	SRP14
184.267	220.537	172.16	205.831	159.688	163.741	ANP32B
163.158	221.288	147.564	173.214	176.129	214.841	TRIR
192.12	232.879	159.84	190.38	142.715	175.689	MCM7
184.27	211.202	166.997	192.465	161.002	175.143	XRCC6
175.88	211.969	171.033	198.783	147.513	182.225	UQCRH
184.918	252.717	175.338	211.07	100.974	156.416	CD79B
182.487	191.135	199.105	190.095	180.582	125.68	HMGB1P6
153.043	178.578	160.559	183.341	195.592	180.327	TPT1
172.365	201.826	162.499	187.437	145.49	176.513	TUFM
163.779	192.532	152.09	182.048	170.947	182.68	RN7SL2
189.441	149.14	167.234	158.689	210.291	168.108	YWHAG
157.438	186.866	170.488	186.034	155.984	179.037	RPS7
195.152	201.806	171.821	186.515	137.364	143.115	LDHA
150.777	197.606	139.85	166.937	161.12	217.23	RPS2P46
150.602	206.818	134.496	179.736	142.417	212.479	RPL13P12
174.976	178.623	160.782	166.451	181.38	162.688	LRMP
119.519	166.589	147.714	160.219	251.531	175.095	RPL41P1
161.732	219.641	143.296	189.914	121.698	182.835	LAGE3
173.405	194.408	176.66	184.602	145.443	143.867	HDGF
158.975	189.157	147.626	173.622	156.059	186.913	RPL30
149.719	187.054	161.047	171.464	168.943	173.062	UBA52
155.676	182.373	178.427	172.759	159.808	161.016	RPS7P1
178.989	174.204	159.742	172.132	161.159	162.314	CCT6A
163.963	173.655	140.758	173.212	158.733	191.017	RPL15P3
152.188	181.347	151.16	177.112	158.863	167.981	SOD1
160.194	205.778	153.307	164.354	137.778	163.303	COX8A
146.75	162.176	152.423	170.418	159.122	191.609	RPL37A
118.567	157.022	127.484	143.599	209.875	225.081	TUBB4B
155.301	184.035	147.743	168.753	154.361	170.569	RPS26
136.617	167.021	129.853	172.802	165.765	198.756	SNHG6
172.993	158.791	142.649	147.411	178.929	168.834	HNRNPF
162.729	158.784	152.992	170.323	149.974	159.763	CD24
151.28	227.271	138.662	187.552	104.594	138.979	CD52
146.783	156.405	138.965	154.73	176.523	171.234	ILF2
146.999	178.622	146.813	163.723	137.133	168.392	COX6B1
119.799	161.46	100.485	133.321	194.358	221.723	HLA-E
20.0042	21.2285	17.1582	20.4917	398.45	448.466	JUND
149.812	176.675	147.191	163.274	147.7	137.608	HMGB2
168.81	150.09	150.591	149.974	160.806	141.166	EIF4B
192.605	144.855	200.902	153.327	129.57	97.3471	SCD
139.331	166.512	125.605	160.408	144.613	177.388	RPLP0P6
129.917	149.527	149.56	160.267	170.315	152.97	RPS24
175.454	187.671	139.39	159.155	119.676	124.077	MCM3
157.991	170.008	143.494	156.571	127.666	143.139	C1QBP
137.972	195.01	135.16	159.482	118.418	151.74	CFL1
145.691	194.209	135.277	175.333	95.091	148.606	MRPS34
128.64	168.023	128.917	149.639	146.731	167.809	CHMP4B
154.092	168.687	152.62	162.069	120.347	128.988	PEBP1
138.932	165.225	135.781	151.959	148.715	144.932	H3F3AP4
84.0416	99.6066	78.569	88.5359	278.38	254.746	EIF1
138.666	119.668	130.669	127.153	203.272	162.89	EIF4G2
168.447	194.858	129.964	148.864	110.973	127.699	MYBL2
146.061	156.471	139.879	133.176	144.364	158.387	PCBP1
148.996	160.042	134.127	147.595	132.67	153.572	SEPHS2
137.599	158.548	135.979	149.369	138.29	154.974	EIF3I
164.874	176.37	137.551	148.913	114.473	126.108	PGAM1
106.567	133.418	116.31	139.022	172.45	198.013	CKS2
130.702	189.478	136.779	173.657	90.5848	137.474	NAPSB
145.582	148.96	125.635	138.149	144.376	145.052	RAN
158.101	165.868	128.171	163.61	105.316	125.152	SYPL1
164.263	171.633	136.957	143.143	112.514	113.523	TUBA1B
118.431	154.878	111.349	182.579	136.968	134.743	MIR1244-2
112.572	120.274	101.742	125.776	184.778	178.704	HSPA5
124.044	142.596	112.259	122.825	155.961	163.266	UBB
141.989	168.989	123.809	150.188	105.243	127.825	COX5A
118.324	128.97	118.188	123.706	168.94	150.673	HNRNPC
130.319	168.681	116.325	145.125	107.46	136.086	CLIC1
126.35	131.064	124.128	126.87	152.451	137.186	YWHAE
124.345	133.987	117.623	135.82	144.901	140.785	B2M
124.856	141.659	128.11	142.876	121.709	134.537	COX7C
89.3624	144.506	77.1741	100.509	164.68	216.896	H2AFX
125.76	136.785	122.568	127.784	132.188	140.988	IMPDH2
163.045	153.135	134.424	134.368	101.267	98.026	TFDP1
119.816	155.127	120.136	144.581	103.826	140.495	PSMB4
127.275	121.664	116.479	156.181	113.276	145.901	BX679664.3
126.912	148.943	118.582	137.969	115.054	129.133	BRK1
129.022	143.052	123.845	138.128	115.93	122.333	VCP
115.69	147.942	120.737	145.743	114.511	126.376	NDUFS5
126.458	144.975	115.472	136.863	110.101	134.03	CCT7
116.345	109.378	117.963	121.944	156.575	144.737	DDX5
131.559	142.644	131.224	132.988	109.914	111.163	RFTN1
130.381	151.601	120.312	138.504	97.9889	119.504	MDH2
120.512	144.336	103.267	126.039	122.767	138.644	H2AFZ
142.433	161.911	128.054	152.654	74.7827	91.9333	CHI3L2
19.3153	22.6298	16.857	23.4707	346.84	322.583	NFKBIA
133.944	149.264	119.993	137.948	100.085	109.501	CD53
126.441	129.074	110.682	116.917	135.004	125.346	YWHAQ
138.085	155.513	130.246	135.673	82.0027	101.926	SASH3
113.434	143.696	120.121	130.055	102.128	132.47	ELOB
126.349	181.701	111.784	144.904	63.8	112.665	NCF1C
137.08	152.628	131.703	133.248	82.9996	101.982	CLSTN1
127.719	118.079	119.369	119.373	135.278	117.855	YWHAZ
130.302	83.3387	106.08	87.8968	204.204	125.707	DDX21
107.831	143.581	112.444	132.136	104.288	136.84	FBL
132.895	132.674	111.859	132.15	111.335	114.36	CCT8
113.872	121.776	111.328	116.603	136.463	131.344	KPNA2
128.853	119.113	119.213	114.809	128.273	119.233	CDV3
126.356	145.908	113.729	132.434	92.1071	114.287	PSMA7
111.529	140.239	104.645	121.994	113.854	127.915	CLTA
145.421	195.575	88.1553	129.777	57.8322	102.681	LTB
85.2816	140.22	126.888	149.497	77.3724	139.285	AC010616.1
128.063	137.543	111.233	116.168	112.599	112.694	RCC2
124.039	160.501	119.134	136.06	73.433	104.088	CSK
115.279	130.406	107.592	118.778	115.39	127.094	U2AF2
151.466	134.114	117.523	120.979	94.9429	93.8524	UBE2J1
113.355	128.121	115.641	118.201	114.637	118.052	NOP10
125.065	130.807	116.806	125.981	105.524	101.959	HMGB1
127.707	115.779	130.47	119.898	110.878	99.4099	TRIB2
125.24	98.991	113.206	100.883	150.755	110.74	EIF3A
108.936	122.453	99.2508	120.058	105.761	142.175	RPS23
91.8111	93.1999	87.2069	88.5614	174.906	160.719	MYC
103.651	168.964	108.758	137.667	68.7085	106.074	VPREB3
112.632	141.202	105.648	130.208	85.0706	117.979	PSMB3
100.23	129.084	95.0373	114.138	112.501	140.609	HIGD2A
121.346	123.17	111.12	124.765	104.651	104.573	HNRNPA3
93.5236	133.134	98.6309	117.043	98.951	147.893	SF3B5
47.2205	67.2024	72.9721	73.0471	220.761	205.627	SNHG19
99.3313	97.7806	182.461	113.633	97.8627	93.853	MT-TH
123.874	126.116	114.583	121.76	94.1893	103.508	SRP9
100.378	119.359	109.113	120.388	112.296	120.652	SNRPD2
121.994	125.315	116.48	117.129	98.548	100.101	NONO
99.3006	123.957	95.4573	108.696	118.046	128.542	ATP6V1F
120.571	122.716	108.833	114.542	99.3136	107.261	ERH
108.357	106.002	98.9909	124.689	99.8436	134.928	AL450405.1
103.366	143.573	94.6651	114.11	87.9997	125.959	GNB2
115.509	114.751	99.7839	118.002	108.484	112.546	GDI2
3.04939	2.91307	2.06829	1.57333	330.457	327.633	JUN
96.0266	114.67	93.1541	99.1161	129.57	135.112	ARF1
119.732	119.839	102.41	105.351	108.692	110.921	KHSRP
132.137	109.721	117.771	112.835	101.468	91.0694	EIF2S3
102.856	148.236	100.808	116.294	85.5083	110.97	NDUFB7
115.837	84.2132	95.1589	84.0347	163.389	119.58	GNA13
103.558	131.926	94.8107	114.611	94.6261	121.53	ARHGDIA
56.3001	49.7718	49.1213	44.8103	267.579	188.93	CXCR4
112.295	133.672	105.385	120.188	80.2766	104.265	HNRNPM
9.47695	11.3913	10.1067	11.4319	277.934	332.682	GADD45B
120.814	123.973	96.0547	104.091	104.556	103.261	SLBP
101.836	122.032	92.3265	107.941	106.209	116.94	H3F3A
87.3087	86.427	144.555	151.184	85.0519	91.8711	MTATP6P1
101.634	127.455	92.3395	123.556	91.804	109.42	ATP5IF1
107.581	139.954	99.4156	119.691	82.8791	96.4982	ALYREF
99.0377	100.296	97.2655	98.8315	123.007	127.104	C1orf43
110.239	126.941	106.175	119.013	81.5658	101.279	GTF3A
102.402	100.92	101.345	108.004	124.057	107.01	LRRC75A-AS1
91.8811	133.457	97.7557	126.2	84.2688	108.612	HLA-DPA1
119.891	165.178	99.7527	124.732	45.1391	85.5827	SIT1
119.264	99.2179	106.22	104.262	112.728	97.6207	ELOVL5
101.671	121.067	99.8513	117.448	90.6246	106.071	HINT1
102.841	130.332	103.067	112.697	86.1955	99.1158	RAC1
96.5401	124.589	110.101	116.214	81.9473	103.783	CTSZ
91.6843	112.703	84.4097	101.997	112.725	127.119	PFDN2
107.43	108.749	110.734	116.762	91.0335	94.9119	LPXN
122.278	123.432	102.673	115.177	79.2744	84.7398	PARP1
107.057	108.422	93.4668	93.5273	111.425	108.959	PTBP1
58.5219	79.5774	67.3275	66.9227	170.941	179.411	UBALD2
100.673	123.843	97.9472	113.473	84.6454	101.801	BANF1
135.413	83.5845	104.316	83.6335	128.478	83.7762	NCOA3
104.066	116.027	97.0795	116.699	86.1704	99.0777	RBM3
95.5473	110.334	91.7472	115.713	93.7257	111.765	RPL6P27
109.43	117.555	94.8478	108.977	85.9676	101.118	PRPF19
94.3029	98.1894	102.949	100.567	115.67	105.886	SFPQ
96.2514	122.054	95.5325	113.51	88.3659	101.112	ARPC3
92.112	111.241	98.8555	112.371	96.9161	105.067	RPL34
109.286	108.571	97.6186	107.385	90.9553	100.223	GHITM
88.4054	93.0199	97.8703	108.638	109.654	116.131	RPL37
98.7195	109.705	107.367	108.716	93.1076	95.4532	UCHL1
103.833	91.8676	91.2014	92.0208	123.74	106.486	NOLC1
86.6192	84.4087	83.3578	83.0312	154.388	117.203	RAB7A
93.1891	140.358	88.8375	115.799	58.4542	106.911	CYBA
97.2497	127.573	83.9274	105.54	75.161	111.86	LGALS1
121.556	134.163	100.113	123.831	53.4235	67.9998	IGLC2
118.575	104.064	100.484	105.465	87.1523	84.5038	TCEA1
95.1252	93.7798	102.527	98.0216	105.707	104.718	ILF3
103.814	100.762	97.5421	99.0077	102.386	95.0695	EIF3E
109.835	118.723	92.8359	111.644	79.2163	85.8157	HPRT1
102.576	110.869	96.3128	112.803	83.6652	90.2762	PDIA3
30.8399	36.1409	32.6955	39.2654	246.871	209.66	RGS2
97.2498	126.458	95.791	109.489	74.816	90.9991	CALM3
80.7212	111.474	95.9902	108.684	79.0786	118.683	TMEM259
101.89	108.687	92.7694	96.8512	97.163	92.7368	APEX1
88.0933	82.2294	83.5544	80.7118	140.386	114.049	PNRC2
98.3408	113.897	89.5933	104.664	82.7399	99.4147	PHB2
109.29	128.01	95.3842	106.76	63.3336	84.1875	TCF3
110.731	101.697	95.5374	102.597	90.7408	84.7918	PLEKHF2
109.325	100.33	110.333	103.591	82.4474	78.9607	SEL1L3
97.8294	122.975	92.2434	112.566	73.4081	85.8786	DBI
97.1827	116.149	96.3752	109.04	71.9313	91.1877	IRAK1
127.449	90.8465	106.304	91.8098	90.9617	74.2839	PTPRC
111.149	89.286	98.8272	91.3314	105.901	82.8071	CANX
84.8694	101.323	83.1854	126.559	80.0602	102.591	AC034236.1
95.5586	58.2281	142.863	104.82	106.572	69.1636	MT-TR
95.9649	112.162	91.6889	94.5864	75.3865	106.334	SRM
89.2765	118.704	86.604	103.853	73.5677	102.412	DDX39A
97.5879	108.497	86.8134	100.782	74.9246	104.682	MYADML2
111.807	115.774	89.3892	96.9199	78.1019	79.2351	KHDRBS1
85.0605	111.532	91.7964	103.945	72.0559	106.742	SNRNP70
112.587	97.989	102.813	103.093	83.9988	69.939	ANP32E
102.876	106.187	89.6968	101.975	79.6361	88.4433	PTGES3
103.292	102.282	90.2835	104.173	82.545	84.7045	CCT4
98.3899	83.8396	106.079	99.2923	101.17	77.7244	SQLE
96.5937	104.873	92.6812	99.1423	81.8143	90.2938	UBA1
80.9614	130.125	81.1477	114.715	61.2982	96.4347	HLA-DPB1
112.375	97.088	104.633	94.6214	81.8664	72.3749	ACLY
84.7776	88.9852	89.2185	102.936	97.1813	97.7567	RPL9
87.6746	102.786	82.5665	95.9738	90.9815	99.8418	RPL14
102.845	78.1559	75.0889	100.726	99.175	101.209	AC073861.1
92.8366	123.962	83.0398	105.538	63.9408	87.4006	PRDX2
76.8898	121.131	77.6653	97.588	79.2888	102.249	HLA-DRB1
103.128	99.3229	91.1529	94.6465	86.811	79.1183	XRCC5
88.2427	131.609	93.3346	98.7346	54.0116	87.3508	SH2B2
88.4858	107.101	92.3562	109.24	70.7357	84.8202	VAMP8
88.3752	125.264	79.343	105.056	62.3985	91.8971	PPP1CA
103.553	95.849	89.2489	89.2189	89.9789	83.9048	SERBP1
100.561	115.684	94.3325	102.809	61.9128	75.6501	RAC2
96.9628	84.5146	88.1889	74.8529	111.445	94.0811	HCFC1
92.2196	85.2882	82.6833	86.7352	108.262	93.4877	CSDE1
2.12871	1.71764	1.54996	1.4724	290.899	250.875	CCL3L1
87.9024	95.1419	82.3643	93.8808	92.1311	95.7035	SRSF2
100.171	100.67	90.3746	95.0063	82.3657	76.1123	HMGB1P5
84.0769	93.3515	81.8026	92.6979	105.214	87.0938	RPL21P16
76.1371	110.763	70.1812	95.8263	77.993	112.019	NOP53
69.2193	64.2601	74.5385	69.4663	148.367	117.024	INSIG1
108.619	113.223	89.1053	99.4702	63.9636	67.588	LMNB1
90.4355	102.101	87.3288	97.6534	76.9867	87.2501	S1PR2
79.3564	82.1845	82.3415	97.7559	100.706	98.8016	RPL22L1
106.89	112.463	92.5712	96.4404	62.63	69.7264	CCDC69
59.8308	63.2485	66.6273	70.4796	146.563	132.931	SERPINA9
100.063	103.925	88.2078	93.7936	77.5721	75.4365	AARS
97.7937	87.6028	83.4999	82.473	103.666	83.918	RAD21
72.6856	100.145	90.7871	96.4295	75.1905	102.534	CDC37
83.4765	104.001	71.9914	96.4393	70.8985	109.021	ROMO1
106.89	106.631	93.8106	89.8488	67.6835	70.1774	DNMT1
91.4051	102.67	99.9197	98.5811	65.8836	75.9543	ITGAL
37.7477	32.178	37.3338	32.4233	234.425	159.303	ZFP36L1
99.1441	107.891	87.313	91.233	69.4248	78.0759	MYH9
92.614	86.9108	74.8052	83.4299	98.5133	94.3273	MAPRE1
75.6067	103.534	77.4588	88.8162	75.7718	109.18	EDF1
95.494	88.3672	87.0674	82.9738	91.0924	85.3058	EIF4G1
78.0169	90.2043	90.6584	101.71	82.8174	86.5633	COX6C
89.3729	136.45	80.2756	101.494	45.9537	75.1622	NCF1
78.5692	98.6395	77.5206	91.8184	85.1558	94.3214	DAD1
90.4211	104.339	83.5474	98.7734	67.8279	80.917	ATP5F1A
106.443	66.4879	113.641	92.5809	72.3233	72.9811	MT-TY
90.2484	67.6957	74.6346	65.2378	137.572	88.7423	ELF1
86.0291	99.8948	87.7323	91.2308	73.6506	85.1688	STOML2
66.7589	61.7929	66.0682	67.2991	143.284	117.685	EIF4A2
83.0224	101.391	82.7631	95.49	64.9462	92.8791	HSD17B10
107.163	74.5604	89.1804	79.9979	94.8347	73.5223	CLIC4
63.9305	73.7661	69.5677	80.865	116.776	112.949	GAS5
97.257	93.8674	85.0378	96.4147	68.9606	75.5454	CBX3
95.7805	121.234	81.2912	88.8672	54.5647	74.1689	IGHD
105.381	88.7782	93.1627	86.25	75.7304	65.7095	MSN
69.4175	100.478	62.0832	75.9516	87.4215	119.248	UBE2S
75.9171	106.892	78.381	92.162	55.1384	103.083	TMEM160
92.5361	105.92	77.4348	85.6714	70.7792	78.8753	FEN1
81.5709	96.7247	81.3273	97.1902	69.6032	82.0062	COX5B
87.5909	83.6082	83.0595	80.4179	84.199	87.9048	PSAP
86.6905	90.7855	74.3692	78.3937	87.9156	88.5326	RRAS2
67.9578	92.9704	65.6809	101.549	78.3387	100.145	AC026403.1
81.4709	75.1098	76.9134	79.6448	100.746	92.6767	HNRNPH1
91.3416	93.2727	85.8075	95.117	65.0332	75.7414	FKBP1A
86.509	97.3686	78.853	94.1832	69.1351	79.5862	RPN2
58.6263	66.0841	56.3992	63.1713	130.867	129.933	H3F3B
72.4326	81.7872	76.6073	87.0996	83.1929	102.387	DYNLL1
105.196	101.603	82.5606	87.1322	60.5405	64.1266	MCM4
72.3032	69.5338	59.1344	60.3302	124.188	113.761	SLC7A5
71.6935	67.1261	79.6189	73.7288	117.559	89.3562	PNN
74.7642	112.387	71.8682	88.9454	54.9257	94.5748	ATP5F1D
90.9968	93.096	83.0935	91.2642	65.5618	70.521	PGK1
75.7243	110.575	71.4902	90.0174	58.1111	88.3569	FKBP8
78.4916	100.509	82.9055	103.081	56.604	72.3621	HMGN3
91.4527	85.2372	75.0838	73.168	88.1092	80.7091	FAM102A
76.216	68.8826	72.1309	75.8028	108.26	92.3772	CYCS
79.399	111.381	70.0486	89.9596	57.414	83.8942	LIMD2
86.2384	73.4344	92.305	72.9421	87.9797	78.4637	SRRM2
4.20087	4.43689	3.93079	5.07063	233.471	239.937	CCL4L2
85.5442	72.0271	75.5033	74.3675	95.9918	86.2508	TMEM123
75.8638	85.2148	67.0425	77.5554	91.308	92.4297	SRSF3
66.7369	76.6843	67.4418	71.7117	98.1488	107.91	MKNK2
82.8536	95.8461	73.3531	90.7071	64.0473	81.6477	CYC1
77.5991	94.599	76.568	83.0938	71.4477	83.1045	EIF3B
82.7788	83.3163	75.534	88.4376	78.9171	77.0767	DKC1
81.9568	103.206	73.2385	83.8592	63.5835	77.5074	CD37
93.6694	48.2702	116.077	93.0069	71.406	60.6554	MT-TL1
78.6273	86.1716	72.2542	81.7203	82.3234	80.4458	STIP1
102.136	90.3476	80.0658	82.4932	69.3705	57.0048	DEK
76.8128	103.563	79.3261	89.4362	59.4788	72.7465	UBE2C
81.0262	83.1561	82.3352	84.6078	67.6839	81.1352	OST4
78.2078	106.893	60.8717	73.2743	64.179	96.3151	EIF4EBP1
81.2969	105.196	71.6843	88.4615	54.3952	78.5071	TALDO1
99.2924	94.3143	77.3722	82.5541	63.1448	61.3866	RRM1
81.658	87.6175	77.8934	79.111	73.0109	78.4375	AHCY
75.2439	88.8183	76.9386	83.4044	70.2295	81.2515	GNAS
76.5937	84.8009	81.226	85.1356	71.63	76.4059	SRRT
61.6873	66.9939	55.6755	64.7463	109.989	115.536	MEPCE
83.1264	96.4863	72.3749	84.89	62.2247	75.1168	DCTPP1
85.7719	80.4374	75.307	79.3146	80.8154	71.846	DHX9
77.5397	87.568	65.4381	74.3263	72.7534	95.6616	RBM38
29.381	29.0511	33.852	33.8633	190.535	155.941	CD83
72.9701	83.694	73.8367	81.9847	78.9211	80.7201	EIF3H
86.1087	72.4764	76.4265	72.272	96.0691	67.9803	TOP1
65.8926	84.3551	58.9715	72.0577	89.2794	100.729	MRFAP1
76.3442	72.7854	74.193	75.2455	92.0279	80.4248	RBMX
73.2574	83.5756	67.1236	81.3001	74.7777	90.6363	POLR2L
69.7664	65.217	64.832	67.961	109.188	92.6361	BCL6
76.3511	90.5582	71.105	83.7011	66.7876	80.6013	FABP5
108.328	79.8521	90.997	75.4635	60.3191	53.3499	NEK6
83.9699	82.7184	71.3103	78.9769	75.4185	75.5831	TCP1
74.5264	97.8719	70.2122	88.0622	54.5073	82.3696	NAXE
72.412	82.1688	73.1022	75.2216	82.7924	78.5985	SF3B4
56.446	56.587	53.6626	53.241	138.098	106.025	BRD2
75.1517	83.2205	75.6178	82.7969	72.1626	74.2034	PDAP1
73.1894	86.1486	75.6313	85.9476	70.0072	71.2338	ATP5MF
63.4873	88.0981	76.2204	85.5954	57.1221	91.2869	TRABD
74.7194	98.8358	71.2238	87.9768	60.2831	68.6629	PSMC3
66.6436	73.4686	66.4462	72.9165	89.8405	92.3354	NOP56
80.3915	91.0278	74.7656	84.4187	62.5915	68.2741	VDAC1
73.1633	88.7571	75.9862	88.4438	58.6537	76.2215	PSMD4
72.7552	77.839	77.1085	78.1458	75.538	79.7901	NDUFA1
76.7927	77.0626	71.3573	79.1464	79.3841	76.8862	CCT2
74.1147	86.5649	68.369	79.1448	67.9683	82.983	MTA2
33.9195	36.7367	34.2074	39.6354	172.653	141.983	SAT1
76.5003	100.084	70.1165	85.133	55.6116	71.3989	COTL1
86.4993	75.3843	74.6612	70.335	84.6224	67.1554	BAZ1B
76.4298	80.9662	75.2702	78.5001	71.9456	74.6846	MRPL15
80.0551	86.9577	76.2695	79.2329	65.4731	69.4346	PGD
48.0439	45.5778	39.3294	39.5207	146.504	138.283	AKIRIN2
76.0169	73.874	73.3622	75.2132	86.9371	70.9482	POLE3
69.3035	54.5948	60.2225	54.5288	123.522	93.9968	ST6GAL1
80.8579	80.4694	82.6627	85.8515	61.218	64.9946	SH3BGRL
78.9822	90.0669	81.9282	85.6595	57.3952	61.763	ARHGAP30
84.0217	67.5418	72.5441	68.1376	88.5042	71.6614	MAT2A
77.4003	79.6337	69.3282	74.4294	75.2677	76.083	UBE2R2
67.469	79.6314	69.5614	79.0144	73.5508	80.94	RPL31
59.4232	82.7405	58.1234	68.5784	81.2738	98.8999	RHOG
81.81	77.6295	77.2968	79.3439	68.8795	63.3922	ST13
76.1141	80.1886	66.4588	75.6237	73.2951	75.6642	CCT5
67.6391	69.6651	70.6342	73.2517	79.8754	85.6675	RPL38
82.8471	57.1238	64.8813	55.6411	112.076	73.0731	IPO7
69.9589	100.691	68.7043	84.0248	48.336	71.9629	SPI1
72.9134	88.1714	69.193	86.4459	58.9885	67.6529	PARK7
73.9615	77.2178	70.5261	74.1956	71.8164	75.1596	AHSA1
73.5422	72.8294	76.1213	79.1113	66.0381	74.5675	SEC61B
68.6046	79.2058	62.4652	78.7251	70.6445	82.4155	POMP
75.616	91.1029	64.832	96.8626	49.1001	62.8272	MIR5195
64.7438	97.2322	62.4197	85.1102	54.8654	74.8277	SSNA1
81.8512	96.893	72.8485	81.2412	46.0062	59.8115	2009-09-01
67.644	74.7854	66.9453	74.1754	76.2326	78.504	EIF3D
71.6202	84.4822	64.1114	76.8917	67.9365	72.4534	STMN1
75.5831	73.031	59.3006	64.7271	82.2979	78.3457	GARS
63.9322	67.7666	62.6164	65.2743	89.3251	84.1507	SF1
75.2321	93.9457	73.4426	84.8609	47.2597	57.6859	UCP2
81.6461	70.3537	80.0709	76.2843	63.9772	59.689	PSMB7
70.2726	89.9844	65.4232	79.6561	52.4947	73.7207	TRAPPC1
74.3316	86.5882	68.1228	80.3276	54.2687	67.8727	HADHA
60.4289	66.0912	57.7796	66.1482	91.4098	89.1614	PLEK
75.3753	65.5708	69.2655	66.2797	83.7225	70.7965	NARS
78.6583	62.2603	93.5054	78.5001	66.667	51.1633	HMGCS1
52.0238	59.2842	51.5145	55.4043	105.542	106.331	TAF7
55.6291	77.4338	62.038	67.7202	69.7802	97.4155	DCXR
66.0213	72.1426	63.0264	67.4849	77.9115	82.2898	CD48
78.5949	89.015	72.0418	75.992	49.2175	63.9004	ATP2A3
76.4093	75.4493	67.7487	74.4545	64.9825	68.3272	TOMM20
8.70883	7.03477	7.42815	9.10205	237.384	157.49	RGS1
68.3117	85.4028	64.2472	82.0059	54.0865	72.8006	NHP2
63.9193	65.1518	62.5942	65.1395	86.7732	83.0374	GNL3
65.1556	81.5193	61.6327	75.7033	58.7487	83.2159	UQCR10
67.9122	77.5005	60.6081	71.8598	72.1296	75.9421	MYL6
67.6695	81.1731	68.9848	74.0505	67.2614	66.367	PA2G4
63.9607	86.4506	72.7067	84.5069	50.5565	66.4398	CDC20
104.842	69.9915	78.4101	65.6062	55.8402	49.0482	PRKDC
62.382	88.1973	59.1276	77.2592	56.4462	79.2601	NDUFB11
79.9428	59.7057	66.6775	61.4651	88.6355	66.0381	MTPN
58.9042	82.9767	75.1441	90.2296	43.9611	70.2083	ARHGAP4
69.5375	95.9383	61.1128	76.6848	47.3426	70.5304	PKN1
62.7933	99.4472	54.8979	74.8659	44.4607	84.388	CCDC85B
73.9485	68.841	85.5994	69.7982	60.8037	61.5668	FASN
67.3981	70.4784	67.2411	68.7654	71.303	74.8446	SELENOF
76.8349	81.7787	70.6859	73.2781	56.0343	61.2175	GNB1
66.2871	66.1921	66.8387	71.2187	79.8444	69.3855	NOP58
76.1263	64.1009	71.4978	59.3707	85.3275	63.1654	WASF2
64.5869	77.6943	64.7883	72.8535	65.9664	73.3847	PSMC4
70.0235	82.0458	71.481	75.0004	56.4309	64.262	QARS
55.5107	70.1347	51.7028	56.4535	100.816	84.5731	ATF5
71.3287	69.2364	66.9456	73.5561	72.3766	65.0398	CAPZA1
62.9689	84.7685	64.9089	74.7718	58.5859	72.0925	EIF3K
68.3897	72.0061	64.0827	67.1782	78.1073	68.2508	FAM107B
80.8766	51.9742	71.8028	57.4367	96.6506	59.2563	PEG10
63.6555	75.2959	65.6568	73.0458	65.9001	74.087	SNU13
65.4099	84.1034	58.8855	78.2328	57.9057	72.6148	NUDC
54.2995	64.219	58.6253	67.8356	89.683	81.9873	ARL6IP1
91.1035	72.347	75.8622	71.2527	58.3199	47.2754	TOP2A
54.4522	58.4921	58.3766	54.3529	101.531	88.7861	PABPC4
70.4607	71.7987	65.8383	60.7299	74.9691	71.9915	PRRC2A
65.6002	78.5491	57.5433	71.2616	61.3906	81.3168	UBE2M
72.7688	76.5653	70.1561	71.6984	64.6542	59.4281	TPX2
65.1585	89.4782	58.5614	81.1952	49.6161	70.9551	PMVK
75.2748	81.1482	70.6547	77.2554	49.5375	60.8406	FCRLA
70.0339	80.4203	61.7877	73.6381	58.2592	69.9819	FARSA
88.604	80.2187	70.5267	71.8411	49.8882	51.6798	MYO1E
69.5476	104.168	62.6013	76.505	37.3692	61.9329	NCF1B
66.7066	69.2039	59.0772	78.7641	73.2951	64.8966	RPS3AP6
67.6521	76.5214	61.4387	65.0124	67.2097	73.9921	GRB2
67.0559	78.8639	65.9709	74.3144	58.4849	66.5117	SNRPC
66.0565	89.0969	62.2107	77.8258	46.5147	68.2748	NDUFB10
59.9303	65.94	62.0423	66.9687	70.2185	84.6809	TRAF4
62.8443	91.9401	64.1213	76.8795	45.9712	66.8751	PPP1R14B
64.8296	81.8105	59.8349	73.4942	55.7978	72.7081	AIP
61.9708	46.3112	60.0982	45.9449	120.262	72.9287	POLR2A
62.0348	88.211	61.6575	69.8521	50.3639	75.1325	AURKAIP1
76.9396	72.1391	70.0684	67.115	64.5993	56.2678	HNRNPUL1
64.8143	82.855	64	78.0476	52.4966	64.795	HCLS1
82.7037	79.1393	64.6313	72.0712	54.7807	53.4891	IFI16
66.2222	74.7924	54.8444	63.5175	70.3356	76.7828	ARF6
64.7895	74.4145	60.8388	70.8987	57.9208	77.2366	APRT
65.6047	79.0488	66.9442	73.6532	52.2279	68.0327	LAMTOR4
76.5763	78.7917	72.5928	70.9292	50.1557	55.4544	PPP6R1
68.3247	74.6707	66.6107	70.3446	60.9472	63.3941	BMF
70.7425	72.4399	68.1517	67.2184	63.0027	62.2092	SREBF2
68.8471	89.8096	53.1612	66.8295	55.5214	67.3523	TK1
69.6479	92.2081	62.7445	76.7368	39.8518	59.5417	FERMT3
69.6212	82.9943	63.5825	69.429	47.5815	67.0157	GRN
65.0431	67.8533	66.0492	73.3859	59.9754	65.5671	ATP5MD
56.1902	73.8049	47.442	58.3917	72.6749	88.5964	C19orf48
63.3747	72.8862	55.7551	71.8515	60.2049	71.6037	AL355032.1
56.9488	69.2976	55.7502	68.0658	63.3941	81.3282	PRMT1
62.7625	67.7857	59.2069	60.3468	69.7331	74.6249	BAG6
66.5967	83.6391	57.574	67.7436	49.6427	67.9626	PRELID1
61.5406	68.6796	55.5123	62.1811	71.8975	72.255	DNAJC8
52.1558	53.6131	51.4717	52.5536	90.789	91.2474	B3GNT7
56.2811	81.684	59.4637	70.3611	51.9695	71.2196	CCDC124
64.6981	51.3218	74.2028	59.5433	70.1213	70.1289	U62631.1
65.2341	78.7596	61.2795	73.4306	50.5469	60.6641	ARPC2
63.8704	86.4116	64.1045	72.0001	40.0425	62.7082	ARHGAP45
64.6134	61.9479	63.787	66.7424	66.0308	65.7919	STRAP
79.3129	64.25	69.9443	64.5446	58.1091	51.9866	PIK3AP1
67.583	79.5885	53.9071	63.18	59.0452	64.2745	ASF1B
85.6285	67.6052	65.1891	65.6958	54.4751	48.7527	ACADM
51.9276	63.9113	62.9163	66.8635	67.1398	73.5537	AUP1
70.0573	78.9999	59.7236	69.8214	51.0635	56.5926	SAE1
60.1144	66.2879	54.4562	67.7219	66.6109	70.8102	CALM2
61.7873	65.1374	50.965	64.8641	70.4411	72.1384	EIF2S2
63.5928	73.741	56.1154	63.9892	57.5288	70.123	CUTA
56.0529	70.7555	60.9108	62.5412	72.7417	61.7341	RPL10P9
57.1518	71.1851	56.8602	63.0517	61.1701	74.8728	SNRPA
55.8632	63.1976	49.8862	56.2525	77.723	81.2644	AMFR
59.0451	58.0791	51.9555	76.3395	56.453	82.0235	AC010343.1
62.8927	72.1699	57.0975	71.0211	58.6575	61.5986	ATP6V1G1
59.1277	73.553	53.4089	67.351	57.8174	70.9421	TRMT112
65.5625	69.8745	60.7484	75.9962	49.9527	59.87	ATP5F1C
64.6952	65.0293	71.3901	66.6475	55.2841	58.8729	STAT6
57.7562	74.4035	54.0918	66.2494	56.3164	73.0867	COX4I1
65.0361	74.9468	60.0334	71.4879	51.3054	58.6033	MDH1
61.3845	72.794	57.3228	77.0818	45.1725	66.1595	GTF3C6
71.0638	75.8502	54.7863	60.4893	55.8531	61.5507	SHMT2
54.1564	66.5898	55.0191	64.683	63.1367	75.5704	EIF6
71.3146	66.3823	63.4651	63.4763	59.6071	53.9306	EIF3L
67.3337	67.5721	54.833	57.0488	66.421	64.945	IRF8
66.4654	68.5711	74.611	75.0383	43.0083	49.8901	FCRL2
59.4656	68.3191	59.8464	69.5687	58.0294	62.1604	CCNB1
49.7688	65.5418	44.0657	51.669	75.7216	89.0724	TGFB1
76.2656	61.7769	64.5173	59.7855	62.338	50.7779	LARP1
65.6778	69.7531	58.507	66.3895	54.8623	60.0269	SUMO2
65.1171	76.6931	62.7761	65.0476	47.0714	58.2793	MOB3A
51.5573	61.1109	55.4315	64.7192	61.4671	80.3391	AC007969.1
52.8711	64.9015	56.8809	59.7709	63.9651	76.1131	IGHG1
67.8918	64.3921	59.1046	57.37	63.2562	61.9153	USP22
67.0578	84.4684	61.6454	71.1786	38.0889	51.0527	CNN2
56.96	67.398	59.3423	62.7202	59.2777	66.131	EMD
69.0782	62.8182	63.1339	61.2281	61.2446	54.1621	STARD7
74.7316	56.1257	72.6243	56.9898	62.1776	48.8556	DDX17
60.6917	67.8874	54.1399	60.3163	63.6753	64.541	SLC25A3
57.0316	55.3302	56.659	58.4769	77.2603	66.407	SRSF6
63.6995	69.2575	63.9046	65.8522	51.7069	56.2951	POLDIP2
60.3174	52.849	55.5522	52.9227	79.4739	67.6308	C6orf62
19.2454	20.6691	17.3542	19.0322	146.734	145.544	DUSP2
53.555	59.2867	51.0227	58.3294	69.3159	76.6853	CKS1B
60.1569	61.6829	56.1941	60.5315	67.0602	62.0448	ENSA
69.1092	64.6889	63.5678	60.9325	56.1862	50.785	GANAB
70.9092	90.5473	57.1349	68.2899	33.8501	44.3033	NLRP7
58.1816	64.3856	57.7127	65.7174	56.7723	62.1461	SRSF7
57.1478	64.0567	54.2825	58.5901	62.788	68.0093	SMG5
69.9348	63.0183	63.7593	58.7696	55.1957	53.7054	TLN1
68.3123	67.0919	61.8644	62.2243	51.4519	52.7639	SIGMAR1
66.3932	81.4	57.5446	63.7087	41.424	53.2122	LSP1
53.4361	73.9479	55.8441	66.3465	52.7479	60.2779	RPS7P11
29.3737	37.6132	68.8806	71.0684	71.5169	84.102	SNORD104
67.3068	74.3417	57.9347	61.9977	46.3805	53.9333	LMNB2
43.97	50.6787	35.2813	44.4662	89.6442	97.4058	SLC3A2
73.0276	59.1803	61.6871	58.5	58.3201	50.7294	AZIN1
58.9988	70.0607	52.6842	60.6315	55.3115	63.5721	RAD23A
58.7912	69.0723	58.6334	67.1327	51.7932	55.5603	ATP5PB
37.3562	48.9806	37.6509	39.0729	93.4726	104.104	CD70
58.4877	71.1745	54.7716	65.3633	49.3803	61.3516	TXN2
60.216	75.955	61.9327	65.3382	42.4911	54.014	WAS
57.1155	67.9578	59.2098	70.3487	48.8191	56.3425	PSMB1
24.7516	28.641	25.615	27.2017	122.833	130.439	PIM3
61.3316	62.8283	53.0764	64.9187	54.3198	62.8518	SNRPG
62.7869	67.3674	56.5764	62.5565	53.8745	55.8417	TPM3
55.4348	69.953	55.0677	65.4005	52.1902	60.8081	DAXX
47.0542	46.3522	47.6619	51.3331	89.869	75.9063	CD86
59.5417	67.4324	55.6713	68.8851	48.4284	56.998	LSM2
58.078	66.2989	55.2696	57.8456	53.5026	65.9425	RRS1
63.2948	57.3047	54.4944	55.7116	67.4502	58.4409	HSPA9
53.2583	61.8696	57.3677	69.0205	54.7872	59.4185	TOMM7
57.7729	70.8679	56.627	64.7003	48.7328	56.9151	PSME1
48.0973	51.0032	60.8691	58.6816	65.652	70.8227	AP001324.1
53.2996	43.7139	87.5791	74.5327	45.6101	49.8797	MTND2P28
52.8024	64.8758	54.3524	62.0623	52.3335	67.7821	EIF3G
54.3459	58.1615	53.0766	57.4362	62.6684	68.346	HAX1
60.319	67.5738	60.7718	62.7943	48.0526	54.2622	AP2M1
65.3936	64.2689	62.8632	62.8623	47.6066	50.5683	BCL7A
69.2168	68.6522	52.0929	60.3898	49.8006	53.1296	MCM6
53.3631	68.7111	46.2709	52.7026	58.2382	73.7774	CLDN23
51.3268	61.3665	56.6561	60.3403	55.6131	66.209	SCAMP3
48.2101	58.2445	59.4738	52.3541	75.6954	56.9235	RPS27AP16
61.8682	70.7372	52.6639	60.0996	51.2977	54.1342	PPM1G
55.064	56.6056	49.1872	50.3478	71.7722	67.5957	HNRNPL
53.385	68.7643	50.5591	59.0582	51.1439	67.1072	BSG
63.9856	80.9878	50.2274	67.1891	35.7259	51.231	HMCES
55.4674	72.1721	53.7675	59.0265	48.7797	58.8227	SMARCD2
69.6806	68.9079	56.464	62.1001	42.5534	48.3182	GOT2
58.8116	71.1795	54.4494	67.1441	41.4073	54.7392	PSMB6
55.966	55.4998	52.5403	53.8815	67.3393	62.4048	TMBIM6
67.6359	55.274	61.5538	54.8696	59.0226	48.4171	KPNB1
64.0548	64.8076	59.1814	63.6256	47.1633	47.7971	SH3KBP1
53.386	66.0165	53.9433	60.9339	53.6303	58.639	SNRPE
59.2009	60.9395	57.2581	62.9711	54.3876	51.6251	HTATSF1
52.5969	63.6698	54.6591	59.3656	55.4225	60.5927	SERF2
57.7514	59.5716	53.2304	56.4819	51.4947	66.9535	POP7
47.3558	68.3823	46.8561	57.2073	52.5027	73.0558	GPX4
67.8968	64.7892	59.2782	59.929	47.07	46.3146	PRDX3
56.2904	66.7329	53.0333	66.7208	46.8162	54.8238	SNRPD3
64.4612	49.7846	56.735	54.5692	63.5444	55.1732	MOB1A
59.1554	64.5947	52.0569	59.502	51.0193	57.5145	TIMM10
65.2697	64.1487	70.4948	67.9404	37.8143	37.9912	DHCR24
57.2264	59.6791	52.2243	60.3712	53.8124	60.1401	MYL12B
58.1131	67.0356	52.8848	62.6444	45.7072	57.0353	MRPL14
66.4619	58.8831	59.0582	54.5762	57.6091	45.4961	THRAP3
55.8283	68.5509	53.8958	63.2268	41.2461	58.9924	BOP1
49.5902	62.7212	50.1984	60.2943	48.1263	70.7844	PYCR1
75.5379	64.6435	57.5381	58.4576	45.5523	39.9441	RFC3
53.0167	58.6371	51.1476	61.9039	53.0051	63.7766	C19orf53
78.2401	62.6045	57.5032	52.6228	47.5896	42.8922	DHFRP1
56.8117	68.716	54.2013	62.0227	44.2121	55.4863	MRPL51
59.1155	64.1733	54.1215	58.8882	50.7533	54.0715	SNX3
62.7403	60.2873	57.4085	62.6078	48.6428	49.2287	YWHAB
60.1475	66.865	57.2037	66.5536	41.8361	47.1412	AIFM1
58.7056	65.2747	56.1137	57.3329	47.3864	54.8176	DDOST
55.8048	59.8023	52.373	59.7194	56.1893	55.5344	HSPA4
63.6065	68.3235	56.3786	62.1689	43.1812	45.4398	ZWINT
48.5129	68.3557	52.8744	58.4048	45.9726	64.8663	LSM7
59.6923	71.1426	48.9009	56.1315	45.8566	57.0678	MRPL37
54.2913	59.7418	50.4433	55.2214	54.3076	64.7413	RNF5
57.1217	47.3944	52.3568	49.2647	74.3269	58.1916	SF3B1
50.6952	58.3055	54.5079	60.6709	57.589	56.8564	NACA
47.4623	47.8151	46.0609	52.0889	78.1062	66.3176	PEA15
50.0231	70.3291	49.4884	56.829	43.704	66.9503	COPE
48.6402	58.3855	49.5282	55.4549	54.3005	70.6659	C6orf48
56.4341	63.7936	48.1877	58.8578	48.161	61.1241	NOL7
55.6718	60.8843	52.2009	58.0246	51.7387	58.0222	KARS
45.4841	56.6199	48.1233	57.2574	58.6888	69.6662	JPT1
58.1694	71.0305	50.1048	65.7135	40.917	49.8005	CAPZB
54.8025	67.0107	48.0315	54.672	49.3796	61.6605	EFHD2
49.2957	56.041	48.6227	51.3121	66.5641	63.5655	ABCF1
55.0938	61.5817	50.8045	54.634	51.0989	61.7749	VARS
50.2267	61.7326	50.3783	58.2867	50.935	63.0503	USF1
51.9969	72.1795	48.8043	61.4148	41.9928	58.0784	MRPS26
60.1377	73.5072	54.1016	60.4301	36.9523	48.5905	CBFA2T3
47.4657	36.0045	43.1487	36.4125	107.842	62.8249	SERPINB9
48.8033	52.4777	47.1713	52.5218	70.1331	62.4755	RSL1D1
46.515	52.4565	49.3952	57.4654	62.721	64.8088	SRSF5
49.3723	59.1127	53.3211	65.8704	53.3487	51.9676	PRR13
58.8695	63.6006	57.196	60.3215	43.3277	49.1337	IL4R
62.2888	57.8276	58.1866	59.1036	48.7792	45.653	DIAPH1
61.0314	49.1391	66.0522	55.8189	54.5877	45.1043	FCRL3
56.2947	57.1358	53.4941	58.0664	51.0287	55.482	VBP1
28.2189	32.5922	33.0249	35.2379	108.107	94.2613	SNHG3
49.4207	47.4574	49.5342	48.9074	74.369	61.4221	MORF4L2
53.0066	60.6864	51.2283	55.1649	51.3398	59.6051	P4HB
73.9614	69.6442	55.8813	56.2205	33.1391	42.094	IGLL5
57.0389	57.3762	54.0859	55.6357	50.0808	56.6884	EEPD1
51.836	62.2803	54.3637	60.5035	46.0346	55.1277	CYTH1
51.7605	62.5868	49.4252	61.1967	48.2909	56.8245	CD2BP2
38.0808	39.3285	37.6557	41.2464	92.85	80.9061	SNHG1
67.6889	55.9986	54.5223	51.5051	54.6396	45.5039	PDCD4
38.4249	44.4307	34.2995	40.2473	87.7736	83.2807	TERF2IP
52.754	60.6825	51.4942	60.2708	47.8818	55.2012	SUMO1
60.5253	62.8821	52.0894	59.4564	43.3918	49.9361	ATIC
46.6132	69.6592	46.6128	57.0466	45.8426	62.0285	CDK2AP2
67.8672	57.7686	53.8589	54.7429	50.288	42.6782	NUCKS1
68.6369	60.4137	54.3155	55.14	46.1719	42.4803	SUPT16H
56.2313	64.3251	51.6592	55.4984	45.5728	53.221	NAP1L4
56.0341	71.93	48.165	58.4617	39.3403	52.3541	CD81
54.8958	59.0386	50.7396	52.2092	53.8678	54.9717	NOP14
46.6284	41.2916	44.0227	43.1474	85.3867	65.1487	LRRN3
50.0674	66.4702	53.688	62.0484	38.6214	54.2041	IDH2
49.9601	66.5847	48.9693	57.4648	44.2941	57.1454	SH3BGRL3
53.7056	64.663	60.1514	63.102	35.5483	46.8989	MAP4K1
50.8313	59.0911	53.538	56.416	49.9933	54.006	GMIP
45.5826	34.4586	34.9145	42.9817	102.989	62.4394	RPL41P5
43.9522	58.8522	52.5507	56.0452	58.8178	52.962	AC027309.2
50.0783	49.9148	40.9937	45.749	68.2577	68.172	STK17A
48.3126	70.8159	45.4746	55.3729	43.8301	58.9296	RBM42
52.8592	56.3179	52.3284	58.6813	48.635	53.2787	NDUFA4
63.1477	49.3678	60.1284	51.5127	55.6345	42.2534	ADAR
43.3065	58.613	44.9305	50.861	47.9419	76.3655	PPDPF
52.8413	57.2933	51.8496	54.304	49.7468	55.3995	SEC61A1
47.6239	53.482	50.9485	53.0107	58.8541	57.4637	EWSR1
49.2874	61.5459	50.5736	62.3793	45.0697	52.2991	ATP5MC2
51.9317	56.7604	52.5127	53.0315	49.6906	56.9245	CLUH
16.8774	21.4139	18.2333	19.0639	120.653	124.3	TNFSF9
19.4398	17.0251	12.3272	9.97196	135.253	126.113	PIM1
57.5382	75.521	43.8234	56.7559	34.7406	51.6356	DNPH1
54.2516	63.7634	55.4283	60.662	37.4112	48.4478	COPS6
53.7488	60.7667	47.2368	56.0599	44.8311	57.0705	NDUFA8
60.0797	62.1052	55.6975	58.4469	39.1243	43.9698	PSMD2
43.8483	55.2001	45.4935	50.8655	54.657	68.9649	ZNF581
53.6109	52.8753	52.7275	50.92	56.396	52.3056	CDCA8
61.1408	53.3787	53.1385	55.0697	49.8486	45.5292	RAD23B
49.3443	59.5449	50.4394	55.8284	50.2267	52.6512	EEF1B2P3
50.6251	64.4219	50.3466	56.4421	42.1642	53.874	IDH3G
52.638	66.4581	45.5679	60.7818	38.4733	53.7039	NDUFS6
51.014	57.0716	46.4886	52.7749	56.6169	53.4969	MFAP1
56.0294	59.0678	53.0508	55.9549	44.1848	48.6808	PIP4K2A
52.7362	66.7502	45.8976	57.6978	38.3207	54.7916	LSM4
48.5346	57.0675	56.0976	42.1287	64.8483	46.4005	RPL24P4
56.7232	52.4845	52.8449	49.1503	54.5104	48.6464	HMGN4
46.6828	70.3048	45.0206	56.8958	37.6969	57.2136	GADD45GIP1
50.0298	57.9228	46.8827	56.965	46.929	54.5478	SF3B6
47.182	53.0252	38.6824	40.5391	68.7461	64.9237	SLC1A5
53.857	51.8296	48.1005	50.7958	59.4071	48.8807	ZCCHC7
48.0763	51.4727	44.1354	48.7923	59.407	60.4079	MMADHC
53.4238	63.3562	47.4531	54.3684	41.9503	51.2398	KLHDC3
62.5965	51.7526	49.0683	48.5771	54.2594	44.7698	EPRS
53.2649	40.3695	48.4537	41.3474	72.0257	55.0546	NCOA4
41.111	54.3976	40.2897	49.888	57.5677	67.2164	UBXN1
53.1702	59.309	50.0137	56.5704	43.4398	47.8304	MRPS16
46.2053	66.4089	42.8976	52.8871	41.2632	60.6058	PPP4C
23.141	16.6175	23.8784	22.5428	119.076	104.6	AC023510.2
57.6083	50.3509	49.0482	48.7675	55.2384	48.7377	USP7
48.5837	43.0551	55.5282	50.6147	63.0422	48.8004	MSMO1
51.5302	58.5333	48.0425	51.4188	46.9693	52.9063	TIMM23
46.1391	58.1163	46.6728	52.984	46.4797	58.9125	MTCH1
53.5865	69.4729	49.1772	57.1578	32.4257	47.3535	UBL4A
58.4542	58.2808	64.1769	68.1555	26.0739	34.0072	MIR621
60.3771	54.7082	51.6588	54.0596	44.2713	43.2663	CSE1L
40.2877	62.0862	52.2986	60.596	38.7015	54.3285	LMO2
61.4576	52.2488	55.7362	49.9069	47.0203	41.6184	PRPF8
47.1318	51.585	44.846	47.7153	57.0637	59.5113	EHD1
44.2505	56.2036	43.9631	46.642	55.0571	61.5869	FTH1
56.5955	55.0319	57.6021	52.3641	43.3222	42.6428	RFX5
53.0496	49.9657	47.24	49.9169	55.2935	50.5324	LSM14A
50.1349	66.0672	44.117	60.316	36.4732	48.2717	LAMTOR2
46.4934	60.6862	51.8746	56.7115	38.3013	51.182	SLC25A39
55.5163	51.009	51.5166	48.6895	53.4772	45.0012	PSME3
56.5996	51.6207	58.4946	51.011	46.8704	40.0264	SS18
48.0794	60.0858	45.4193	55.4982	45.0096	50.5108	BPNT1
43.4708	55.2799	51.5668	59.003	43.1767	51.8932	FAM50A
47.9149	52.1037	38.8847	47.8252	56.8399	60.5446	PPIF
50.6839	50.183	45.0297	55.3557	44.0349	58.6523	NPM3
50.205	57.5712	50.3979	59.8753	40.4934	45.1561	ALOX5AP
46.7853	58.5453	44.3905	54.5778	43.3194	55.9307	UBL5
46.472	54.837	45.3142	53.8137	47.129	55.9116	ATP6V0B
47.2943	53.9309	47.2701	49.4943	51.3853	53.8589	LMO4
53.6092	58.2753	52.9902	55.0191	40.4881	42.4068	FDPS
49.6944	59.9856	45.8018	54.3229	42.875	48.6344	APH1A
47.3862	58.6475	48.1677	52.092	43.1252	50.9776	RANGAP1
43.7407	37.8595	43.1228	36.8246	74.7487	63.9164	ZFP36L2
49.7069	63.7177	44.8518	52.9709	38.0641	50.8567	UQCRC1
58.8111	62.0797	49.5863	54.6981	34.338	40.5932	MGAT3
53.6104	49.3621	49.8254	49.3931	52.0026	45.8533	APLP2
43.9825	44.6946	40.0288	41.1256	68.4224	61.7786	RCC1
53.948	64.3299	45.2761	54.4561	35.8323	46.1407	SAMD1
41.2412	47.6555	38.9936	43.6092	62.7884	65.6747	PRCC
46.4172	61.4861	48.6034	53.1533	37.3139	52.7716	SHKBP1
51.2433	46.2668	45.3821	44.1617	60.3853	51.473	SMIM14
45.3552	56.1592	43.2645	52.3746	42.9873	58.4564	TIMM13
51.3416	49.15	49.5316	46.0655	55.1055	46.7095	LYN
51.141	68.765	44.7891	54.3359	36.582	42.1066	CCDC167
54.653	59.0104	50.7123	50.5934	39.9999	42.5731	P2RY8
42.9054	56.9128	43.0396	52.8413	45.3171	56.3887	WDR46
53.1555	63.2553	47.4415	56.7221	33.4152	43.096	AP1S1
49.9827	61.8718	46.5873	56.0239	35.6745	46.9323	PPP1R9B
54.645	58.1924	47.1514	53.3469	40.6918	43.0238	SSRP1
49.4135	55.6723	46.9499	53.2289	40.0203	51.5561	UQCRQ
49.8289	53.0496	45.0925	50.4588	47.4772	50.687	FIS1
55.5796	55.9199	52.1982	51.7062	39.9089	40.9641	EIF2AK1
49.49	44.3677	44.7801	44.0714	61.9981	51.5267	WEE1
41.938	63.8667	37.0583	47.5698	44.0453	61.4164	GPX1
47.5393	50.0579	46.3637	52.1044	50.1248	49.6768	COX7A2
45.3164	47.1996	43.6828	50.1832	55.8727	53.5976	HNRNPDL
43.478	49.2597	46.1822	55.4582	46.4541	54.9618	RPS15A
52.3132	65.0523	50.3572	54.7042	34.5266	38.6716	KIFC1
58.2238	48.4592	51.2184	49.4724	45.4373	42.7962	TRAM1
57.9068	53.4185	49.0345	50.2476	42.3476	42.6148	GLUD1
47.1757	61.9997	45.8003	54.2186	38.1063	48.146	AURKB
38.6493	40.697	42.1573	45.7751	62.7636	64.6105	TMEM60
45.6173	58.3899	43.1863	49.7149	42.0841	55.5176	LMAN2
45.074	53.4061	52.9308	56.7336	35.6737	50.222	TNFRSF13C
52.4317	47.9724	51.6393	47.815	48.7823	44.0144	CS
47.9065	56.2168	46.253	52.0796	40.738	49.2967	TIMM8B
55.8908	46.2732	50.8843	48.2626	49.3784	41.6247	SEC62
54.8232	56.163	52.679	52.2893	37.3602	38.5712	TIMELESS
50.7095	53.0052	47.1381	51.1454	44.7151	45.0328	TAF15
56.103	57.1102	54.0734	52.8985	35.8762	35.4514	NCAPD2
32.1623	32.864	36.3737	39.7205	74.0414	75.6694	SNHG8
53.515	58.2393	49.1654	51.495	35.3453	42.6997	INPP5D
42.1169	42.6701	47.1622	51.3234	56.175	50.7727	IDI1
49.4678	61.7315	44.4115	56.1929	32.0904	46.2833	CENPX
39.209	43.5855	38.29	49.6894	68.2804	50.5301	AC113935.1
43.5501	55.319	42.5565	48.9385	47.0724	51.9074	MRTO4
44.0586	60.1987	40.0105	48.675	37.6852	58.6085	MRPL41
63.3903	53.0151	55.2526	47.8545	38.5303	31.1413	MKI67
46.1115	55.312	43.4188	48.7817	42.3979	52.9804	EIF3F
41.3739	47.7618	43.447	61.3276	48.2729	46.7316	RPL22P1
51.6694	57.1673	42.5461	50.3909	37.2995	49.2167	SRSF9
54.0463	46.2264	50.3519	43.7301	52.5465	41.3533	MAP4K4
56.055	45.094	47.8635	45.4368	49.5557	43.9731	NAA50
32.3765	35.7483	35.0163	36.0492	72.8448	75.0487	CRTC2
40.4533	50.3564	41.1628	54.8528	45.3719	54.2639	PTTG1
49.6639	50.4443	47.9387	53.4439	40.2261	44.4384	RGS13
43.1726	35.0626	39.5676	50.4689	66.6578	51.0009	AC099560.2
46.0484	52.9635	45.433	51.917	42.3263	47.1736	DAP3
48.844	53.5473	42.7458	49.1321	43.1958	48.2115	H2AFV
52.0066	52.6933	47.6985	51.0124	40.0358	42.0756	GGA2
49.3309	38.5207	48.2694	43.8049	60.6668	44.7633	FUBP1
56.6997	60.511	41.3031	53.9855	31.4823	41.3705	DUT
51.2097	57.6402	47.0533	51.0298	39.551	38.4972	PLP2
59.4802	55.6168	51.4654	46.0638	34.6337	36.7873	NUP210
47.8725	48.4041	46.1728	46.9525	51.4114	43.1262	COX6A1
31.1448	28.6872	29.844	28.196	92.1332	73.6087	HERPUD1
44.1447	45.2239	44.7383	44.3271	55.4791	49.6346	DAZAP2
46.5291	58.7335	41.2636	49.5744	40.3448	47.0929	RAB1B
42.9946	60.8773	39.6314	49.7745	38.3384	51.7428	TMED9
38.1548	52.9271	37.5038	43.6559	48.8771	62.016	HLA-C
46.2368	53.2755	47.77	49.8831	40.1659	44.6887	NDUFAB1
47.4159	56.6042	45.5148	51.586	35.7145	45.1041	POLD2
48.2006	48.4162	51.408	51.5642	38.7906	43.5373	TXN
50.4235	37.8384	46.98	38.6249	59.7034	48.1726	ZNF318
24.7237	29.3224	27.7487	31.3421	84.0067	84.5402	NFKB2
43.672	41.1352	41.1984	53.8925	46.6696	55.0742	RPS29
44.36	56.8032	40.4168	51.1266	37.9825	50.768	BAX
48.617	55.419	43.8149	53.1338	35.518	44.8421	MBD2
42.8366	47.0638	41.9472	47.5392	49.2423	52.5493	AC091390.1
41.2753	52.3918	44.5196	44.674	44.2298	54.0697	CIAO2B
50.5879	56.8148	43.6977	49.2152	39.4695	41.2082	CDC123
48.4702	52.5441	43.4482	49.9153	38.8319	47.6741	RPN1
47.4786	51.3021	41.0732	50.8884	40.9385	49.0822	MRPL18
41.7787	59.3606	40.7768	46.9369	39.3104	52.3277	RAB11B
40.3877	50.2694	42.4656	46.1553	48.3559	52.3898	UFC1
56.1836	39.9918	50.4109	40.6927	53.1043	39.433	UBR5
53.371	54.58	47.0529	50.8885	36.6248	37.0724	APOBEC3C
45.9213	61.4119	44.3975	50.6733	30.0825	47.0497	ATAD3A
40.3808	44.6742	38.1386	40.8926	58.5426	56.6814	DANCR
48.7008	53.7482	45.8541	51.857	35.9027	42.843	SUMO3
43.9157	54.216	45.9717	51.1811	39.3788	44.1123	BCAP31
50.5325	49.9305	44.5758	50.738	40.515	42.2898	PPA1
46.0852	38.0013	46.9952	41.3751	60.7484	45.1666	UBAP2L
48.8046	49.5244	42.3642	47.2727	46.1816	44.0541	ATP1B3
39.1654	48.9821	37.5319	43.2452	49.996	59.2015	SAFB
40.4594	47.0516	52.5745	48.164	41.6541	47.9433	LENG8
48.3403	57.5896	48.3425	57.2859	27.0112	38.9133	CTSH
51.6264	47.4135	42.6884	45.8308	45.9405	43.8937	UBA2
54.9945	36.543	52.1993	43.3975	52.7342	37.3968	EBLN3P
43.3655	52.0083	41.7787	49.2672	42.8321	47.9693	FABP5P7
51.3789	51.5025	46.6364	47.3541	39.0292	41.2694	ALDH18A1
46.3049	51.882	57.0927	54.5087	29.0745	38.2815	ALOX5
50.2529	50.8939	44.8762	44.8781	43.9211	42.0143	OGDH
39.1117	41.9741	38.1746	52.9766	46.4004	58.1733	AC016739.1
47.8244	48.0791	45.6392	48.6923	41.603	44.3606	PSMC2
40.1367	46.7176	43.8172	45.0233	49.2392	51.0249	MRPS18B
47.0516	36.3232	41.8338	38.0601	65.7648	46.6774	ARCN1
35.7104	45.9301	37.7954	43.9121	54.015	58.3009	ATP6V0E1
41.5773	35.8271	34.7379	35.562	71.6809	55.9937	ABI1
44.1165	55.8487	43.651	53.3927	34.4767	43.7217	NSUN5
48.3489	32.2444	43.5399	33.1824	71.4031	46.4578	SON
44.6695	43.6579	52.3503	47.2366	43.8824	43.3688	DHCR7
45.8345	43.1452	37.6973	39.4183	55.719	52.5307	ETF1
49.7701	44.9281	43.4103	45.4052	48.1441	42.6178	HSPH1
44.5217	40.1111	41.9831	36.2929	60.1703	50.855	ATXN2L
54.2879	47.1133	46.7605	47.7504	38.8237	38.9059	ACTR3
54.2244	54.7027	45.6853	49.1311	34.151	35.6666	RPA1
42.2947	52.7549	47.8796	50.871	38.2441	40.9629	CAPNS1
44.6577	47.6058	43.7105	49.3525	46.8661	40.7084	TBCA
54.8796	52.6683	45.8345	49.7673	33.0271	36.39	SRSF1
55.4644	41.4634	46.7545	44.183	46.9535	37.5331	MTDH
44.3388	45.7657	42.032	46.3975	47.1885	46.2584	SELENOT
44.7256	37.9617	39.928	35.6625	65.1713	48.4748	EDEM1
49.4961	47.8194	46.2907	48.6136	39.2205	40.2013	2002-09-01
45.5641	46.5092	37.2856	45.2942	47.2981	49.5249	VDAC2
58.9951	47.9242	50.598	47.9227	32.7654	32.8325	LBR
12.8723	15.8554	12.8826	13.3974	118.016	97.9859	ZFP36
22.0878	21.4887	16.531	15.74	108.665	86.093	PPP1R10
43.8489	51.6572	51.122	50.2503	30.0601	42.9999	TMC8
46.3292	54.6513	39.9856	43.8674	41.1016	43.985	YWHAH
49.6785	52.5582	39.8165	48.6672	36.9898	42.1425	HNRNPD
44.5452	56.4452	38.733	40.8055	39.1915	49.7625	SF3A2
53.0459	44.0336	49.9731	44.2102	41.4022	36.7132	SNRNP200
45.6888	54.7602	40.9726	45.7924	37.6993	44.3378	TKT
52.9128	42.9394	43.2628	42.31	46.5691	40.924	SYNCRIP
44.5309	52.924	42.9682	44.5034	39.4665	44.0472	E2F1
42.2626	49.5694	44.1338	46.8579	38.9864	46.3925	E2F4
41.1602	49.9299	42.7168	44.35	38.9844	50.6846	GTPBP6
44.3955	56.9655	41.0843	46.5269	34.1313	44.6514	PRKCSH
40.3373	56.0209	43.4147	47.7011	34.9349	45.1427	CXXC1
44.5981	48.4354	41.6714	45.8583	43.063	43.6938	FKBP4
58.9941	46.9332	48.2513	43.3689	35.8728	33.8092	PPP1R16B
44.709	62.7904	42.8121	55.6867	22.7619	38.1559	CD72
43.4666	44.366	71.563	31.0129	55.6433	20.4633	MT-TG
42.0996	47.4597	35.0781	39.484	53.2947	49.0409	SARS
45.1189	53.9083	41.7783	46.8344	33.0978	45.4769	AKR1B1
43.348	39.0058	49.6902	48.6729	48.9458	36.4392	RPL26
49.6919	51.3551	46.1303	45.4305	35.2338	38.1536	SMARCA4
46.5254	56.8148	43.1276	47.7731	31.8463	39.6456	WDR1
60.6233	47.7954	43.466	44.0933	38.0642	31.5464	FAM111B
36.695	45.6702	38.8609	47.0768	44.3899	52.7547	CIRBP
42.4779	49.0405	42.9626	44.6871	39.9137	45.7458	PSMD8
46.3577	49.3695	43.354	47.4849	35.3933	42.8421	TMEM109
41.5367	45.5888	43.5506	43.8624	43.4208	46.6484	SUPT5H
49.562	53.8969	45.176	44.6537	32.5499	38.2038	CARD11
44.5514	56.4993	40.5907	47.0991	30.6592	44.6326	NELFB
42.0168	45.3479	36.3769	40.4159	45.0361	54.7155	HNRNPA0
36.9054	47.858	39.652	48.2025	42.6252	48.405	PFDN5
47.7068	50.0508	43.4635	45.9794	36.5209	39.9255	SND1
33.4366	40.0866	35.8482	41.7624	48.9858	63.2182	RELB
43.4003	52.7297	39.4616	41.6017	37.6887	48.2586	CTDNEP1
44.4901	55.1348	37.6138	42.9696	34.4834	48.286	NAA38
31.6328	46.3362	31.4775	35.0863	52.4453	65.7601	ID3
39.7623	43.5172	43.3944	47.0904	44.6704	44.25	FUS
45.997	47.5946	39.8593	44.1436	41.1883	43.734	CCNI
42.183	56.3977	39.6668	45.2202	33.2393	45.5104	AP2S1
39.7284	55.6981	38.5331	46.5601	32.8927	48.47	POLR2E
47.2795	40.747	45.2287	41.5968	47.0259	39.6251	COPA
41.3105	47.0355	40.7768	41.8141	46.8519	43.5523	PHF5A
40.9444	48.1604	34.2772	40.6975	42.0484	54.4651	MAF1
41.6449	39.7591	46.0901	49.4514	40.9865	42.312	HSPE1
44.4158	48.4324	42.3874	45.8385	36.517	42.5439	PSMD3
47.918	48.0193	43.5818	45.4523	37.8176	37.2042	GLO1
39.6415	56.0286	45.7243	51.0519	25.1488	42.2638	TCIRG1
34.2634	40.407	55.9077	52.7327	30.6401	45.8086	TMC6
53.4956	44.721	44.0266	44.4202	35.8272	36.9642	LYPLA1
44.7728	48.9257	40.5934	44.966	37.1015	42.8042	PCMT1
16.5366	15.9387	17.0748	14.9058	102.426	92.0624	TNF
50.1283	50.5618	41.4894	43.9915	34.2796	38.257	ACTN4
35.0149	37.364	35.3756	37.418	60.314	53.0019	TRA2A
46.2869	41.3745	44.8756	41.5743	44.4941	39.6554	ANKRD13A
51.893	55.2138	44.8408	45.2415	27.1824	33.6156	PALD1
42.1015	50.1175	40.6052	50.8682	34.4486	39.6595	POLR2G
40.9089	57.1996	41.2853	51.3212	26.7974	39.8188	CD19
39.784	53.5389	38.8034	47.2198	33.492	44.016	CNPY3
34.3883	34.1305	47.1251	45.6623	50.935	44.5996	RPS20P14
42.9273	45.8508	40.5325	45.572	42.7726	39.1551	NDUFB4
37.6262	38.4642	32.9977	39.6613	57.8245	49.9444	RSL24D1
43.9247	52.0659	40.8548	50.4954	27.9384	40.7835	LSM10
46.6463	45.4363	37.027	43.7288	44.4261	38.7421	MORF4L1P1
42.3014	53.3206	38.7607	44.0989	33.555	43.8959	RRP7A
39.2821	47.675	39.5629	53.441	37.9613	37.8622	ATP5ME
39.0067	40.1815	41.8552	39.5561	49.34	45.5534	RBM14
37.5116	51.0211	41.6321	43.8523	37.2378	43.8463	HLA-DMA
40.5671	40.6248	46.3941	46.4641	44.0119	37.0088	ZMAT2
37.2632	45.6288	36.173	46.9876	39.4	49.4973	CHMP2A
47.6285	44.8117	45.7042	49.308	32.7562	34.4702	IGHV5-78
43.2419	48.7844	44.3768	44.422	33.7766	39.8961	SYVN1
40.5035	45.6029	40.4332	45.8508	35.637	46.2903	SSR4
30.0888	39.2208	28.6198	32.8039	51.5692	71.5946	ZNF296
45.5349	40.5318	37.7794	39.2203	47.9363	42.8249	PPP1CC
45.2684	39.9463	38.1063	40.1784	43.6634	46.0767	PRELID3B
30.9403	30.4983	28.7665	32.719	68.7311	61.4918	SBDS
36.849	43.5822	36.8795	39.3832	45.6698	50.3696	PQBP1
31.033	24.8898	25.141	24.5364	91.5576	55.2145	KBTBD8
45.0824	40.5487	39.9898	39.4251	47.6492	39.6155	COPB1
48.3901	41.9362	50.3477	46.5638	32.6933	32.2096	CYFIP2
52.1151	51.5223	41.3132	44.5756	30.1779	32.3401	PLEKHA2
39.944	43.8328	45.4704	44.3317	37.8399	40.4433	ANKLE1
43.553	45.4152	46.5844	48.5749	33.4587	34.0747	FDFT1
44.591	41.8728	40.6983	41.9341	43.7361	38.8011	HNRNPU
40.6234	50.9591	39.1046	45.1442	31.8462	43.9061	ITPA
44.3391	51.5257	43.9108	45.0648	29.0313	36.879	IGHG2
47.782	40.6117	42.6576	38.5589	44.4579	36.2097	WIPF1
42.2162	43.8431	37.7957	40.4395	42.9488	42.8725	CHTF8
41.4879	38.4919	45.2509	41.9826	41.3428	41.4816	WDR6
42.4767	45.7966	49.1102	42.614	34.0213	35.9082	CHD3
23.8812	18.2351	15.2212	16.7665	106.682	68.9168	PMAIP1
51.6243	42.4148	43.3312	42.3467	36.6516	33.2349	KIF11
43.0507	46.6021	43.3061	46.2282	33.0988	37.109	MYBBP1A
46.4117	39.2331	43.9664	40.7911	40.2288	38.6529	DARS
42.1094	44.1754	37.6107	38.7885	42.2913	44.2033	UPF1
47.3583	45.5129	45.6308	41.4639	33.2943	35.8978	CAD
36.879	43.3832	42.0541	41.3784	39.2506	46.0455	GDI1
45.4853	44.5775	39.5782	46.484	34.4287	38.3558	DDX1
35.2205	46.5121	38.0002	48.8535	36.9031	43.272	UXT
42.4139	48.3152	38.3525	42.553	36.0139	40.9928	PGAM5
51.0204	45.6699	46.2675	43.4076	32.1849	29.994	PSIP1
44.4552	31.8182	37.354	32.8611	60.2559	41.7529	TFRC
48.4763	40.0456	48.5201	41.0623	35.5817	34.4822	GCN1
40.0016	49.6806	37.0354	48.485	32.9319	39.9334	NDUFB3
40.4286	37.7518	42.3078	39.0424	45.1521	43.2241	UBQLN4
27.5201	28.3433	30.7319	28.5918	73.7569	58.8404	ZFAS1
45.4829	47.5891	44.4788	47.1918	30.4251	32.4806	UBTF
48.6885	37.558	41.2685	33.5869	50.3995	35.9111	TAF4B
38.1658	54.8303	37.207	46.7091	27.6545	42.629	ECH1
41.3086	57.6313	34.755	37.5242	33.8345	42.1129	CDT1
45.0838	54.844	39.5437	47.7859	23.9134	35.4991	FAM53B
38.9308	46.6846	40.3574	43.8046	36.761	40.0927	YKT6
37.0822	50.2065	34.7238	45.0615	33.1614	46.3787	LYPLA2
49.7272	41.2007	40.6152	38.6345	41.9419	33.4915	BUB1B
41.9608	48.4918	38.1599	43.0181	35.6516	38.0859	PDIA4
39.527	45.0282	38.4126	44.8162	37.3596	39.9869	TMA7
44.1372	36.6885	42.2414	41.6851	44.82	35.5121	EIF3J
35.6563	37.9485	37.1149	39.3801	47.0297	47.9474	FAM32A
50.7817	40.0503	43.0789	44.465	35.1541	31.5414	TOP2B
37.6812	39.2263	41.3344	42.0086	45.2755	39.5395	GPATCH4
35.5797	45.6937	39.8022	42.1782	37.5306	43.4744	MRPS21
40.9083	40.9189	35.8881	42.5114	38.2773	45.5174	DPM3
34.098	40.5909	44.9425	40.8798	44.0078	39.319	LINC01754
51.9511	35.3165	41.9707	35.0643	47.0165	32.1452	CNOT1
44.1489	40.0273	46.8811	41.6355	36.0784	34.6664	PLCG2
37.6091	44.9131	36.9403	46.4085	35.0165	42.1064	MYL12A
37.5043	41.1088	39.7856	40.5942	37.9591	45.9348	ENTR1
45.1919	42.3222	37.8079	36.8376	40.9927	39.5999	FLNA
45.5873	40.2185	38.0487	36.5334	43.3453	38.9259	FAM168B
33.9392	35.6806	31.0707	33.9238	60.2079	47.7447	ARF4
41.4246	40.8862	47.388	43.0794	34.5707	35.1998	DENND4B
45.5209	45.6627	36.9515	42.8731	33.9187	37.1003	EID1
36.9036	48.1213	36.3589	41.162	34.0883	45.2173	TOMM40
41.0577	50.1848	34.9879	40.2833	36.6324	38.5613	CDCA5
37.0559	45.7421	36.9208	48.0864	35.652	37.7784	AL513165.1
41.348	42.6576	41.8701	39.7272	36.4778	38.9503	TRAF7
38.4948	52.0985	36.9428	43.306	30.3802	39.7103	AES
43.9154	43.0197	39.2388	41.1709	37.7315	35.7386	CDK1
36.0584	44.1079	34.1927	38.4878	41.3301	46.6249	DCUN1D5
48.8935	44.3901	41.5275	43.2817	31.2227	31.4714	TMPO
39.0505	47.9843	36.93	42.1561	36.5759	37.7517	PSMB5
37.1959	49.9566	34.8795	43.3484	32.6818	42.0489	MZT2B
38.734	45.0822	36.6839	39.5623	36.5546	43.3102	DDX54
43.224	49.5478	42.5701	42.4604	28.6597	33.2463	APBB1IP
32.3067	32.5328	27.2959	33.2871	59.1857	54.947	EIF1B
36.9212	46.5255	37.2411	42.2746	34.1139	42.4419	CHMP1A
39.8961	49.4928	36.8865	45.6801	26.7477	40.7436	ECHS1
38.8856	46.7903	38.3752	41.396	33.8773	40.0958	DAP
34.312	46.0706	33.1774	40.4542	35.2172	50.1028	TMUB1
42.1767	48.1944	34.4945	42.5623	33.4811	37.1788	FH
42.3548	35.6017	37.4635	39.4757	44.7663	38.2884	VAMP7
46.3513	37.6961	37.4357	37.6959	43.5781	34.9893	XRN2
38.8395	50.7696	40.6957	40.6283	31.2721	35.4776	GPSM3
36.6672	45.2332	34.8804	40.5522	36.6891	43.6475	RNPS1
38.5346	43.2876	37.6057	43.0586	36.9261	38.1363	SNRPD1
38.2201	49.6569	38.8093	42.8677	28.7201	38.9358	NDUFV1
44.5904	45.454	38.8908	44.6857	29.2602	34.3271	OSTF1
47.8606	36.3386	41.3452	38.5041	40.7975	32.3098	IARS
37.0571	43.713	35.7867	42.941	34.8942	42.7506	ADRM1
37.1716	46.5451	38.2716	44.7088	32.2483	38.0647	CNPPD1
45.0208	40.9396	40.0688	43.1015	34.0273	33.5123	CMPK1
43.829	52.4455	35.4092	42.4529	26.4641	35.986	MCM5
38.4176	48.0622	36.9623	41.8016	30.3834	40.8562	CLPP
30.556	35.982	33.0823	35.9178	49.1318	51.7771	DDIT4
42.7587	38.6857	38.8089	39.2678	39.3601	37.4437	MSH6
30.4202	34.1835	73.114	33.6982	34.5894	30.2501	MT-TE
39.0793	46.5454	38.1769	45.5826	28.0922	38.3462	PRPF6
36.0342	41.6113	39.1795	43.3601	34.2715	41.3237	DDX56
50.4418	32.0417	42.8749	34.0641	42.3423	33.8945	PAG1
38.9021	41.2044	34.1141	37.6581	43.5017	39.9492	LYAR
37.052	36.1237	33.6015	34.2785	51.5241	42.6272	ZC3H15
37.2019	49.8696	36.8579	46.057	24.9598	39.8673	NDUFAF8
46.3812	40.7977	45.0355	43.3866	28.3693	30.3586	EMB
28.9997	47.06	33.9088	46.2631	33.8643	43.4952	HLA-DRB5
38.5222	34.8967	37.2575	36.0384	46.7238	40.1396	IKZF3
36.7587	48.0042	33.9783	41.1761	32.3715	41.1529	RALY
42.0135	33.1017	48.3102	38.3646	39.4229	32.175	HP1BP3
41.7973	43.6302	41.9515	44.7128	28.794	31.983	BTK
38.2282	48.8008	38.0094	44.185	28.6263	34.8961	GNAI2
35.3722	44.7036	36.0568	45.3659	31.9123	39.19	ATP5PF
35.5154	36.9517	35.9364	35.4121	46.5691	42.0753	ACIN1
35.5514	44.7186	36.8669	36.354	38.8386	39.9944	GTF2F1
38.6874	49.0645	34.4258	41.6673	31.6257	36.8091	RPIA
38.0307	46.7326	32.8879	40.0445	34.1059	40.468	IDH3B
41.3275	39.1889	35.6182	37.6978	40.3659	37.733	LRRC59
34.6274	39.4867	36.3072	43.8873	38.4284	39.1663	SEC61G
29.3017	37.2331	30.3377	33.3806	53.3023	48.2839	PAF1
45.476	41.2185	37.7854	40.1655	35.3634	31.8114	CAP1
40.2134	42.6806	35.5422	44.1395	29.1057	39.9082	NDUFB6
41.3556	41.817	40.3963	43.0173	32.4345	32.3061	AK2
43.1951	43.3428	40.2234	38.449	29.7932	36.2125	SBF1
37.4172	41.364	37.2058	44.5887	32.2215	38.4024	VHL
42.8623	45.2258	39.096	43.5473	26.7434	33.66	LCK
43.1883	34.6911	38.0208	35.5766	44.2612	35.343	DHX15
27.7247	37.6767	28.6508	33.4203	52.3743	51.2021	TUBB2B
35.8003	41.0163	34.2631	45.8245	31.6268	42.3478	ATP5F1E
36.7758	37.9787	37.9613	38.6982	38.046	41.3304	TOMM22
38.1956	39.1641	41.2904	42.626	35.8354	33.5246	EBP
35.9392	42.379	33.1683	42.312	35.971	40.4042	NDUFA6
44.7099	32.5923	35.8784	31.3843	49.0889	36.4537	KIF5B
38.3169	44.199	37.264	37.6845	33.3307	39.1325	NDUFA2
22.7737	23.0149	21.0864	25.4507	72.9465	64.6326	GABARAPL2
43.3727	31.7397	38.8525	31.7546	49.5225	34.5956	MBNL1
38.765	42.3734	35.9695	39.6582	34.737	38.1529	UBE2D2
42.7577	37.821	38.2811	40.6101	35.7201	34.4575	MRPL3
36.8001	47.4017	39.4698	42.0536	27.8783	36.0312	NT5DC2
38.1444	50.4369	39.8705	42.5467	23.7738	34.5552	RECQL4
38.0621	42.8172	38.1528	39.3155	35.4059	35.3373	DDX23
35.7941	39.929	37.2185	38.4968	37.6313	39.5816	TOMM34
32.5838	41.3682	42.3459	45.9475	25.9439	40.2857	CCDC88B
42.6668	36.9551	37.1302	36.8355	38.2818	36.4461	UBE2G1
39.6353	40.4844	35.7133	40.1246	35.7989	36.1484	NAP1L1
41.1933	40.0165	37.2328	38.6291	33.7221	37.0254	PCNP
47.6965	38.6598	38.2744	36.9852	36.4519	29.5077	SMC3
25.3329	42.1942	38.2984	52.6429	26.7952	41.8605	AC004687.1
42.2718	44.2131	37.7371	40.914	30.6084	31.3125	PTDSS1
46.1497	43.1206	38.8933	40.3254	29.6008	28.7808	DHFR
35.4257	37.2636	34.4314	38.2423	37.0738	44.2265	RRP9
38.374	41.5826	35.7536	38.0883	34.62	37.9773	RAB35
32.8994	32.6298	30.7742	37.4529	46.8778	45.5824	DPM1
37.4498	46.8876	38.3999	41.8953	25.5197	35.9503	ARHGEF1
35.8819	46.0712	35.996	43.2136	30.0847	34.843	PCED1B-AS1
37.6885	50.9845	35.1465	42.7236	24.3326	35.163	GRK2
39.5693	41.2413	36.6623	42.9591	32.0898	33.3735	RPA2
35.7031	31.2445	28.8495	31.0786	54.4462	44.1783	MTHFD2
36.9834	43.5871	37.4432	44.6319	27.5891	35.2149	ARPC4
42.694	37.6574	35.2593	34.845	39.2448	35.6936	DESI2
35.2029	34.3338	33.8882	36.2209	44.8487	40.8359	RAB14
36.5974	52.2046	32.2342	41.9449	25.3146	36.9046	GAMT
36.1934	33.3177	34.4543	31.6831	49.6108	39.8919	WDR82
33.2019	33.922	32.015	34.8856	48.3978	42.5823	SNW1
30.0269	42.047	33.309	38.587	33.1336	47.4977	C9orf16
36.8938	49.1036	30.6618	41.8657	26.5783	39.2966	USF2
36.5268	44.1367	35.3851	41.0481	28.9974	37.8562	AP1B1
38.3871	45.2533	34.7098	39.3749	26.8715	39.235	CENPB
35.4039	39.0991	35.3134	38.2421	37.4763	38.2129	ELOVL1
35.7311	42.6736	32.3217	35.5509	36.9636	40.3881	SLC9A3R1
35.8341	40.0757	31.3891	35.4028	40.1994	40.5748	MRPL39
30.5313	34.9475	29.5089	32.3382	50.2838	45.7781	RNF10
42.6011	50.7368	36.0393	42.4441	22.2152	29.1657	HCK
38.3982	37.0041	37.8238	39.8024	36.9188	33.0972	IMMT
33.2879	43.1914	35.4072	41.4482	32.1995	37.4747	PABPN1
22.7639	25.2548	21.2274	24.9428	64.0225	64.5504	NFKBIB
40.4417	33.4765	36.1364	33.9395	41.6506	37.0848	RAB10
38.6771	47.333	35.0273	42.381	24.3438	34.7407	DTYMK
39.5251	37.2794	43.7767	43.3667	29.1126	29.4059	TLR10
32.9737	33.1058	40.1925	34.6986	41.1287	40.2636	CLK2
40.668	45.3137	35.3842	40.1909	25.6038	34.8352	MFNG
36.6138	37.9894	32.8585	37.0121	35.8517	41.5391	TBRG4
37.3809	30.4013	32.8296	30.3887	51.1358	39.5629	WDR43
38.1305	38.2916	33.453	34.1776	38.2122	39.0032	POLDIP3
39.912	34.806	24.5636	37.6779	43.4832	40.6232	PPIAP22
40.545	42.1797	34.037	37.4279	33.0529	33.8128	TMEM131L
37.6606	40.742	37.1511	39.0993	30.3788	35.6845	NDUFS2
35.5512	36.002	35.7994	37.9875	35.8931	39.3811	POLR2K
39.3467	49.7658	34.3867	39.0809	21.4072	36.3394	CORO1B
36.5447	50.0948	34.6814	39.4898	25.798	33.6127	NCAPH2
27.3498	32.4573	25.4929	28.2527	54.544	52.054	MIDN
36.8584	45.4184	35.0906	36.6161	28.1617	37.8318	MRPL4
41.783	41.5744	36.9988	36.7329	29.4536	33.342	ST14
34.397	36.1316	33.6948	35.593	41.7723	38.2029	CTSS
44.0693	34.8559	39.1379	34.8633	37.9878	28.8494	SMARCC1
39.1554	32.5052	33.589	33.3265	43.2746	37.8821	EIF2A
42.8771	41.2714	36.742	39.3589	29.6055	29.4716	DLD
37.0552	34.0675	26.7438	28.9471	50.3725	42.1272	SGPP1
36.4752	35.2783	34.7494	35.3967	38.8148	38.5925	PUM3
35.5182	45.5859	37.3338	38.441	27.6623	34.5908	RUVBL2
37.8159	52.3532	33.5907	40.8471	22.6843	31.6368	FLOT2
31.7922	37.2645	39.3296	42.3059	27.9806	40.2482	RHOT2
49.0561	44.7456	37.8678	36.8164	24.1444	26.1408	UHRF1
37.5949	40.1547	38.601	40.867	25.942	35.5122	CPSF1
33.3697	38.4838	34.3858	38.0035	37.5567	36.8428	IK
39.4684	45.01	38.5692	40.6644	24.9394	29.9428	TMEM14A
38.8379	36.275	36.8177	35.4445	39.3114	31.8962	MFSD14B
46.7463	39.4678	39.291	37.1979	28.8936	26.849	STRBP
32.3872	39.3704	29.5958	35.7134	38.9986	42.2324	SLC39A7
45.2636	48.4815	37.9418	40.4405	21.4376	24.713	IGLV6-57
37.4493	40.3707	36.9797	36.2827	30.3807	36.5662	MEN1
35.1784	38.4799	33.2716	34.3626	35.927	40.016	LAMP1
35.7169	40.8339	34.5983	36.6538	31.0947	38.3277	G6PD
33.2274	36.8388	38.6286	38.53	34.5745	35.3205	RBM6
24.9671	31.6344	23.7642	27.5546	49.042	60.0915	TOR3A
30.9254	42.435	31.8222	37.4514	31.9967	42.4122	TSC22D4
40.6859	43.608	39.2105	39.6117	25.7054	28.1033	METTL7A
35.6126	40.5468	36.9451	40.4054	30.6751	32.6029	ATP5MC1
45.8656	38.2788	37.2065	36.6092	30.9438	27.8564	NUDT21
37.1221	39.8979	35.2749	38.4228	31.8606	33.9727	MRPS15
42.8983	41.0373	37.2058	36.2742	29.1546	29.7987	IARS2
40.833	44.6612	36.0987	36.861	27.2023	30.5031	RITA1
51.7876	26.1982	42.6458	29.8616	36.4907	28.7567	MIR4292
38.2159	41.9469	36.0834	37.8714	29.3787	32.226	PHB
23.3863	25.573	18.579	22.9708	67.4216	57.7754	BTG1
35.7575	40.9384	34.4902	34.5919	31.9374	37.5896	KDELR1
36.4059	46.1642	35.9183	41.0855	23.7286	31.9411	TACC3
45.6188	37.5563	33.3572	35.518	31.0953	31.9408	LTBP1
36.8598	38.2276	30.6493	34.2325	36.3926	38.5463	COPS3
37.4821	42.8045	35.33	41.5588	26.405	31.2504	ANP32A
40.7101	47.7629	34.1425	35.9847	26.3461	29.8713	TCL1A
36.0762	47.7607	33.4393	34.9751	26.6566	35.6603	RPUSD1
45.1961	41.7716	35.1275	36.7772	28.1201	27.5131	MCM2
41.6465	36.127	38.288	37.5108	31.7995	29.097	RASSF2
34.5575	34.5148	32.8091	32.9766	41.6396	37.6731	ISG20L2
33.1211	40.3006	30.8678	36.6438	31.0461	42.1167	DGUOK
33.5566	41.5751	31.9813	40.2351	28.4163	38.1222	SMDT1
38.7942	45.2035	36.1896	37.6365	25.9477	29.9658	PPP1R18
35.9012	37.1628	34.8948	33.9715	35.4111	36.2714	ARHGEF2
26.7092	23.7887	44.3869	40.1098	45.4338	33.164	MALAT1
33.3397	40.1618	30.1718	36.3162	37.4897	36.105	NASP
35.6425	39.6876	34.0477	37.1257	32.5437	34.3956	SF3B2
42.1944	33.1827	35.3029	31.3835	39.3925	31.8983	PAK2
28.2587	27.656	27.6337	28.473	55.8656	45.0315	RBM39
33.3824	38.3	40.3276	37.2642	29.0726	34.5532	ULK3
32.0289	41.5038	32.7348	36.3053	31.1962	39.0871	SGTA
33.2202	38.8072	33.5644	36.7256	33.8257	36.6544	PES1
32.6483	45.0019	31.0438	37.5135	28.779	37.7869	ARF5
31.7835	26.6284	27.5377	25.7014	58.5818	42.3939	FNBP1
39.4428	28.8287	38.273	31.9743	42.5764	31.416	NORAD
31.8412	36.2697	30.1641	35.7089	37.5028	40.9741	AATF
36.4036	43.8045	32.2742	39.4885	27.8887	32.3701	PRKCD
34.1782	37.0516	38.7519	37.268	28.7061	36.238	TYK2
36.854	38.6166	33.3141	38.6958	32.2496	32.3375	SF3A3
35.5927	41.5517	34.349	36.6731	28.6337	35.2492	TAPBP
34.0503	40.8724	31.089	33.3907	33.4501	38.9529	LONP1
38.6039	37.8968	34.1117	38.9446	27.9445	34.2327	LAP3
41.647	41.7621	34.0658	38.1029	27.9747	28.0935	RBBP4
35.5975	31.127	32.8293	33.4628	42.5779	35.9187	HNRNPH3
19.2341	26.9671	25.2783	26.0904	51.3448	62.2968	IRF7
31.7878	37.7623	31.5262	36.1669	34.6445	39.216	MRPS12
33.6896	44.7521	30.2584	38.8084	26.0547	37.4607	ZNF428
34.9948	40.6897	37.8081	39.8022	28.5961	29.1196	VDAC3
23.3829	27.2422	20.4747	41.8558	55.3464	42.624	AL590867.2
33.9054	37.023	33.2437	36.3853	34.7067	35.5826	IMP4
33.4502	41.4059	32.7349	35.292	33.321	34.5444	ALKBH5
37.235	34.0811	33.2039	35.5614	35.2165	35.2941	NSUN2
33.5207	34.0299	32.2194	31.8493	40.5219	38.3123	ZBTB2
35.4757	41.888	34.5637	38.1066	26.2529	34.1303	PHPT1
32.4497	33.9971	29.479	32.3254	40.1551	41.936	RPF1
26.9246	28.8753	24.6933	28.4948	48.8107	52.5284	DNAJB1
32.1506	37.0956	31.1258	36.7379	37.1568	36.0269	UBE2Q1
30.4374	38.8943	30.1171	33.3475	33.9352	43.4944	PUF60
31.3307	35.8014	33.8015	34.0797	37.4008	37.7676	TNIP1
30.8987	33.1678	34.2168	32.3969	37.5527	41.9249	CCNL2
43.1001	34.3609	33.1633	30.609	38.2816	30.5024	DCAF12
28.4791	41.4142	28.7418	31.6153	31.818	47.835	SCAND1
27.8005	28.2178	25.1731	27.1149	53.1505	48.3838	UBAP1
16.9514	18.5714	15.951	15.8679	77.7255	64.7349	PNRC1
27.8459	35.6022	28.5317	38.008	34.8804	44.9286	MRPL54
42.7481	41.8582	30.7305	36.0932	29.308	29.037	RRM2
30.2236	42.0536	31.7474	30.3414	26.8419	48.4648	C4orf48
34.8588	44.8971	34.2118	35.1512	25.0316	35.4892	MRPL34
39.4023	36.9192	40.8331	38.4782	28.2615	25.4184	MLEC
33.5905	41.8145	33.0045	37.7006	27.6348	35.5575	DAZAP1
35.7088	42.8252	30.8879	36.5871	28.2277	35.0142	ERP29
37.9238	43.785	31.8104	37.6546	24.911	33.0732	CLPTM1L
39.5401	44.0862	36.17	37.254	22.5439	29.1839	SEMA4A
35.9752	37.5068	31.8835	36.5357	32.4284	34.243	ATP5MC3
34.3749	41.1476	31.544	38.7263	25.3603	37.219	TBCB
33.3274	51.0643	30.361	38.0689	23.2599	32.2475	PAFAH1B3
36.0644	39.2507	32.7169	37.3869	29.377	33.4196	MTCH2
36.7472	34.3287	34.7696	35.3191	33.97	33.0103	TMEM248
29.5225	38.0508	28.2549	32.5173	35.5955	44.1777	RPSAP58
41.8575	46.0761	54.8494	29.9723	13.6381	21.7136	IGLJ2
40.6762	34.9085	31.0828	32.6371	37.4694	30.8085	USP1
30.3884	28.7464	29.944	31.5005	46.3753	40.0373	HNRNPH2
32.8392	40.9313	30.5809	37.2942	27.9025	37.36	PPIB
39.1978	30.8261	34.2372	32.169	40.1472	30.3287	WAPL
37.0711	29.3502	33.9466	31.547	42.4309	32.3099	EIF5B
32.0898	38.6285	37.2302	42.618	22.0342	34.0307	TM7SF2
33.2269	35.7658	32.6807	37.1831	30.518	37.1543	SUMF2
29.4734	32.2371	27.0661	28.7037	43.8462	45.1999	PPP2CA
27.5017	23.5007	24.9624	23.2878	61.9784	45.1085	SERINC1
41.1961	51.6625	35.2726	36.0492	19.2799	22.7363	CD27
31.9792	40.8831	29.9433	35.3294	30.4168	37.378	PPP2R1A
35.649	39.8768	33.0115	38.4841	25.9499	32.9336	PLIN3
34.971	40.4053	34.6547	39.0211	25.4597	31.2865	SFXN4
32.7277	35.724	29.4172	38.0755	31.627	38.1454	AAMP
39.7115	40.2511	33.7464	36.6253	26.787	28.5128	TPD52
37.9156	47.2114	31.5603	36.2938	23.2214	29.3861	RFC2
34.1639	28.5307	30.4249	29.1539	45.4329	37.8647	ARL8B
33.1493	47.5772	30.9489	35.7052	25.2731	32.8624	SLC25A1
31.6777	36.8617	30.7605	33.021	37.4432	35.6123	NOB1
32.8298	34.6688	29.3055	32.8585	37.5013	37.8954	SURF4
26.8317	34.3582	30.908	31.4935	38.3811	42.3451	SNORD14A
46.2744	33.7766	40.6601	33.1928	27.1441	23.2646	PAX5
35.1773	28.2646	36.8677	33.0008	41.7641	29.2326	SRSF11
36.8351	39.5921	33.016	38.5865	25.9506	30.2775	CACYBP
42.4371	42.8061	35.7865	37.8119	22.4422	22.8267	TCF19
29.8608	44.2909	29.5428	39.6834	24.8087	35.8757	NUDT1
34.1055	33.7487	33.5136	32.3469	38.1699	32.1506	SF3A1
31.4583	33.2585	32.063	32.828	34.1575	40.1706	RBM10
32.2476	37.5097	33.712	34.3538	29.4899	36.5098	ESRRA
27.1673	19.6659	24.0691	19.7384	73.3573	39.7377	PPP1R15B
26.7004	35.9011	24.4114	30.2991	41.4572	44.8253	ZNF622
34.8495	38.3503	32.2092	39.8938	26.5635	31.694	PSMB2
35.596	28.1222	31.8927	26.3307	45.6134	35.7662	CAB39
26.9467	36.3457	32.2878	38.4925	31.5942	37.649	PRKRIP1
30.6246	26.8245	34.8251	29.5029	45.8735	35.1972	OGA
34.7562	33.6975	31.2474	32.8724	34.6926	35.4942	EZH2
34.3874	39.5324	33.0294	35.0271	29.5652	31.1453	OXA1L
35.2617	35.5494	32.6168	35.1397	29.6038	34.4507	DRG1
30.0216	29.1173	30.9794	29.3549	46.4459	36.6494	AKIRIN1
34.3987	37.3859	30.024	37.9007	33.2034	29.654	STAP1
32.1212	38.866	33.8985	37.74	27.1997	32.6484	MRPL24
33.1229	36.2407	29.1236	33.1309	35.277	35.116	MORF4L1
29.5195	39.0538	30.5479	35.4504	29.7533	37.5501	KIAA2013
33.3508	35.4233	35.1164	40.4741	28.8141	28.6903	NSDHL
35.7489	35.6343	33.8538	33.541	31.5358	31.422	PRPS1
36.2637	32.5392	36.2793	29.9965	36.3821	30.2646	CDC42SE1
32.1247	30.0772	28.587	30.2107	42.9006	37.8062	YTHDF2
32.9383	36.4242	29.8219	33.2844	35.2115	33.9773	ALAS1
29.7693	39.0615	33.3106	38.6332	25.3844	35.293	DUS1L
20.7885	28.3469	21.7125	24.3424	47.7446	58.4634	PNPLA2
29.0998	32.7544	31.4552	32.4055	38.5852	36.9414	RBM8A
28.0086	19.6906	23.4671	27.0369	59.704	43.2273	AC016596.1
33.5627	44.3078	31.1891	36.235	25.0284	30.6057	CEND1
32.6849	26.0305	31.0903	28.5504	46.8532	35.5435	PHTF2
34.4741	41.245	32.0043	39.2951	22.2641	31.3725	SNX17
35.1421	41.8624	33.3141	35.4693	20.7043	33.8144	BST2
33.867	37.3058	30.7334	37.9712	28.2374	32.1412	PPIL1
31.708	40.3002	30.1503	35.8562	24.9376	37.0608	GPAA1
37.0004	35.9485	33.019	33.7444	30.7861	29.507	SF3B3
35.1315	36.4695	37.4421	33.5589	25.4956	31.012	INTS1
30.9903	41.7575	31.7613	35.0612	24.4475	35.0391	MAP2K2
28.4524	42.0199	29.8181	34.9185	23.4134	40.3667	POLR2J
34.2647	38.5347	31.7697	35.0655	27.3304	32	USP5
32.7453	39.7787	32.3855	36.174	25.6438	32.0533	PSMD13
43.6852	33.545	30.219	31.1695	34.3969	25.7071	ATAD2
28.343	35.7042	30.1149	31.2478	35.5146	37.7683	IGBP1
11.0368	7.12867	6.70822	6.22479	104.061	63.5148	SLC38A2
35.7341	34.844	33.3659	34.1835	30.5618	29.7809	UQCRC2
43.3938	25.808	39.0226	28.7665	37.8646	23.5291	SMC4
27.3541	24.4928	24.0709	25.9081	52.1009	44.4329	DEGS1
37.2213	41.5965	32.4553	35.553	24.2548	27.0955	GPI
26.3401	39.114	34.5558	35.0805	23.7231	39.2959	SELENOO
32.0511	34.4558	30.2656	32.847	32.504	35.9559	SERP1
28.9953	36.5094	28.227	34.8572	30.1698	39.3052	THOC6
33.9526	40.0883	34.1378	35.1553	24.6965	29.8966	NABP2
28.7654	24.9463	24.8171	22.2981	58.4654	38.5729	PELI1
29.8697	36.1426	26.3823	34.3023	32.0181	39.0702	RRAGA
34.6487	26.7187	29.999	26.5152	45.8195	34.0489	IFNLR1
29.8	37.2898	27.4049	35.099	30.7813	37.1278	RBX1
42.9201	41.9247	27.566	33.7461	23.4478	27.7918	UNG
40.3589	38.7361	33.7887	34.4049	23.2343	26.829	TMEM106C
33.4219	42.4992	33.2028	37.1741	21.9406	29.0964	CD82
28.7792	34.538	28.997	36.2281	30.9113	37.8488	SMIM20
30.6783	27.1572	26.6041	26.0948	48.4931	38.0756	PPP4R3A
34.0504	39.7537	32.0655	38.0715	24.5286	28.6183	VAV1
30.0948	34.966	28.4403	30.2891	34.9244	37.9045	SZRD1
35.8472	35.6869	34.27	37.2078	26.2395	27.3662	CIAO2A
33.4962	38.1681	32.1306	36.6177	27.4612	28.7267	KIF2C
31.9089	42.3479	28.8452	36.8309	24.5157	32.1216	KIF22
34.0057	42.9116	32.8998	34.524	25.0309	27.1714	ACY3
30.1573	38.4719	33.8307	37.2844	24.5335	32.233	IRF3
17.5255	23.0279	17.8834	21.9494	56.6762	59.394	SNHG5
34.7286	37.8573	32.9414	37.1757	26.3986	27.2512	CHD1L
32.7291	29.3095	25.36	29.2984	38.1535	41.4258	RPL7AP6
34.0394	34.7549	29.251	33.8198	32.3321	32.068	YEATS4
31.978	36.5683	32.3183	39.9138	25.9042	29.2848	PSME2
34.6522	38.6857	33.4682	34.4574	26.2671	28.1448	MRPS27
33.8548	39.2225	29.5232	36.0855	24.5286	32.3347	EXOSC5
31.9866	44.8684	27.9764	37.5315	22.8505	30.3101	TWF2
28.0454	40.4614	33.0742	46.0533	18.8003	29.0217	LY86
24.8437	28.8775	37.3323	34.4471	31.6667	38.2782	TRMT1
28.5893	26.6331	27.191	26.5493	48.2091	38.223	ADIPOR2
29.8433	41.3305	29.524	41.671	19.5286	33.4425	TRAPPC6A
39.9797	33.5147	33.885	30.6768	31.0028	26.2693	EIF4EBP2
33.9573	31.3326	29.1544	28.4666	38.7398	33.5948	GSPT1
31.7291	37.5911	34.963	35.7611	27.9107	27.18	ATF6B
39.7422	29.7527	32.4878	30.8745	33.9452	28.0801	CLTC
32.6696	43.2835	30.0562	33.089	25.3734	30.3417	CENPM
33.3387	33.6796	32.3815	33.5704	27.6112	34.0814	NADK
38.6828	29.2607	35.6962	30.9487	33.8813	26.1199	STK4
29.1905	37.2839	27.9689	30.5303	31.7776	37.7023	UQCRFS1
30.8775	39.5821	34.1878	35.8502	22.4031	31.4589	CSNK1G2
34.0792	32.1954	30.8317	31.5125	34.9724	30.7283	TMED2
31.0572	33.5681	30.8052	33.8953	33.9956	30.9938	SSB
31.7984	34.5886	32.4511	34.7794	28.2754	32.2972	ELAC2
30.8299	34.2328	31.0884	33.9441	30.3379	33.6743	MRPL47
29.679	30.9522	26.017	33.1353	37.4184	36.5861	BCAS2
35.6731	28.727	31.7902	31.224	36.3478	29.8092	NRAS
30.1495	39.1132	29.8123	35.0029	25.8035	33.3849	SCAF1
32.0309	40.9607	30.0417	33.6945	24.9728	31.543	FXYD5
36.8989	29.3271	35.0675	42.1169	24.2067	25.6116	HMGN1P38
36.8486	33.443	35.7489	30.862	27.1382	29.1501	ABR
29.3876	38.2213	31.1772	34.9185	23.3418	36.0088	FBXW5
30.1391	37.7893	32.1021	34.5667	25.266	33.0792	PMS2P1
29.8367	32.8528	34.6773	34.9528	31.2847	29.3355	JTB
31.7503	31.9464	31.5184	32.3446	34.1337	31.1426	RPL7L1
26.1049	21.464	28.5061	24.5947	51.8273	40.3177	KHDC4
32.4342	31.5209	29.3017	27.7837	39.0345	32.5597	SCAF4
31.5053	30.4707	35.7559	33.6397	29.1607	31.6768	SUGP2
28.4222	30.005	27.218	28.7525	42.0341	35.7519	DDX24
34.925	38.9926	34.4157	36.7033	22.2203	24.6994	ACAT2
34.6392	36.4907	32.2466	33.7531	25.3197	29.1119	XPO6
27.7697	38.2703	31.3139	37.9496	22.2728	33.9677	B3GAT3
33.5986	36.3534	33.668	34.7347	25.6186	27.0106	PTP4A2
36.2665	35.5652	32.5392	32.5814	26.6997	27.3274	PDIA6
33.0112	34.6473	30.3973	34.4238	27.6188	30.8498	PMPCB
32.914	40.4938	30.0154	35.6419	22.3637	29.5147	FLOT1
31.8717	35.8987	31.3687	32.5045	29.4301	29.4016	POLR1E
28.8239	41.8052	26.0775	33.8127	24.2095	35.3559	CLTB
35.7227	30.9179	31.5336	30.5677	33.2451	28.0283	TXNRD1
33.8059	27.4037	29.17	27.199	41.0868	31.0923	EIF5
31.8951	41.0898	31.2029	36.2529	21.5003	27.8001	RRP36
29.8975	30.7798	30.1866	35.1218	30.6914	32.9475	ASNA1
36.1017	29.5932	33.252	30.6404	32.6946	27.315	STT3B
26.4431	33.6997	27.4611	30.03	31.581	40.2769	C7orf26
42.1666	31.5677	36.0108	30.9535	26.5657	22.1244	CDK14
30.2234	41.8344	26.9377	34.4976	20.3716	35.4787	TSR3
31.5197	34.891	32.1984	31.3866	28.6727	30.5636	PYGO2
30.125	32.3805	31.0188	35.0386	28.6207	32.0183	MLF2
25.2738	31.3253	25.615	28.821	34.8393	43.3141	PLEKHM2
32.0453	26.0736	33.4206	28.2108	37.9815	31.4186	LPIN1
32.478	36.7132	32.1047	33.5939	25.561	28.6436	VAV2
31.242	26.111	27.1971	24.9269	45.1469	34.3648	NUP98
28.2653	33.7516	28.3254	31.9242	32.1899	34.3135	COA4
36.6388	34.4738	33.9722	36.7204	22.7849	24.0974	SNX10
36.2086	27.5411	31.0556	30.2251	34.488	29.1603	CCDC47
29.2401	45.6583	24.9017	35.0978	22.7116	30.6916	FAM207A
37.2071	28.6366	32.4583	28.7103	32.8863	28.2749	CD164
36.0132	34.1406	30.6586	34.2106	26.9721	25.8159	HNRNPR
30.7869	33.5915	25.5245	30.2239	33.451	33.9156	YARS
26.6986	30.976	25.4868	31.2028	34.3976	38.7171	SS18L2
33.942	30.3587	33.7577	32.1411	29.5462	27.6426	CIAO1
34.1759	31.4144	31.6109	33.9625	28.9266	27.089	DENR
33.5298	30.5452	30.8905	33.6466	28.5987	29.8448	VMA21
38.7423	35.4806	35.7777	31.8023	22.7198	22.3861	CUX2
25.0513	40.4798	27.239	35.2506	23.874	34.8893	COMTD1
32.5915	35.9346	27.816	36.0336	26.6844	27.6873	GON7
33.4911	38.6704	28.8761	32.6065	22.9446	29.885	POLD1
23.3035	24.4107	24.6422	27.3112	43.6226	43.1296	SNHG15
35.989	35.7428	31.7471	30.3691	27.0813	25.3066	NCAPH
28.4099	30.7401	28.77	32.2742	33.8729	32.1076	SNRPB2
29.5585	35.8283	30.0423	35.4976	22.3536	32.7562	PTGES2
28.9138	33.2632	26.3178	27.0128	31.6197	38.8409	NXT1
29.3356	46.4752	25.8401	31.1398	19.0263	34.0484	MRPL12
30.4282	38.3001	28.0883	33.1227	22.6378	33.2549	VPS51
35.0242	31.291	32.4243	33.8947	27.2483	25.8149	CBX1
37.0114	25.3249	28.0233	24.5619	42.2346	28.4905	NUP153
32.2894	36.1182	30.0092	34.1789	24.8366	28.0492	MRM2
31.21	33.0867	31.2323	30.2902	30.7718	28.8542	SMARCD1
28.8089	28.2532	29.6323	30.2976	34.4686	33.9763	LAMTOR5
29.9085	32.4016	30.3025	33.5913	27.4609	31.7238	ATP6AP1
36.3234	26.2314	29.2962	27.3081	37.8232	28.2783	PUM2
11.5775	8.895	23.529	16.8067	53.4916	70.8771	SNORD99
29.4424	34.9025	28.6514	31.0767	30.1452	30.9141	RNF167
30.7377	34.4797	30.7337	31.76	27.1762	30.221	TUBA1C
25.1186	23.237	24.1353	23.4394	49.4057	39.7686	PPRC1
37.7656	34.0051	30.3195	35.8807	23.7561	23.3418	AC099850.3
32.4532	39.8883	30.9479	37.1939	18.3277	26.2332	TNFRSF17
33.6634	33.2355	33.7005	33.7255	24.0868	26.5079	PTEN
24.143	41.5437	29.1113	34.4851	19.5673	36.0253	PPP1R35
32.6451	40.5691	29.0718	33.8341	21.6793	27.0705	SLC25A11
27.8001	31.2466	35.3107	34.3467	26.3643	29.7772	KAT2A
37.5041	33.0789	29.1721	31.3783	26.6033	27.1032	CBFB
25.8078	26.7739	23.3231	25.6517	43.0328	40.2498	PITHD1
27.0631	37.3983	28.4329	31.3072	23.6998	36.8612	HSPBP1
30.919	27.2521	26.6517	27.3143	39.9404	32.564	STAU1
29.9395	35.7757	30.7007	32.237	23.2148	32.7654	NCLN
31.4729	36.3104	31.6635	32.3158	24.7625	28.104	ACO2
29.9009	37.3198	33.4055	30.1068	24.4009	29.3909	RNF187
33.0596	40.4029	29.0191	36.0742	21.6406	24.1333	SMS
24.8807	22.1678	22.6413	23.825	50.6614	40.0792	RIOK3
28.5344	29.4998	28.8996	34.2298	30.7352	32.326	NIFK
29.1181	34.7862	27.2202	30.7787	26.3302	35.928	ECSIT
8.54353	8.59356	9.15219	8.96724	80.93	67.9697	HEXIM1
31.1348	30.8928	31.6967	31.2278	29.9099	29.0303	TXLNA
30.1635	35.0967	26.2028	30.9021	28.8597	32.5523	UTP18
25.9238	39.4678	28.4388	33.7159	22.5436	33.6589	HRAS
29.7817	35.6923	28.8452	29.0937	29.4577	30.6551	MRTFA
27.103	26.1769	24.4634	27.5457	39.5203	38.6757	CALM1
35.3771	23.1733	29.1005	24.5289	41.1229	30.1718	SLC38A1
29.0004	32.6973	29.1036	30.5066	29.9357	31.7533	TRPC4AP
32.7279	26.4696	31.247	26.1549	39.0734	27.3153	TGOLN2
30.1363	29.5723	28.3156	30.0841	32.3861	32.4844	CNOT11
28.2472	36.6653	28.2553	35.2842	23.2846	31.2315	UBL7
26.0569	29.2909	23.3576	28.169	36.143	39.8565	CAMLG
31.2771	39.8745	31.3491	35.1693	18.8835	26.2477	MYO1G
28.8102	35.3243	32.0727	35.3675	20.8317	29.9995	ACADVL
36.6641	29.9012	32.4156	29.754	29.3623	24.2849	KCTD20
33.6867	40.6825	29.6274	33.4537	20.4444	24.3537	PARN
29.1042	33.549	29.319	33.3218	25.8892	30.9917	NELFCD
25.1405	32.0734	26.8483	30.7371	28.8528	38.4247	CCDC137
32.1346	31.6217	28.123	29.7159	31.9249	28.5294	METAP2
21.4438	17.1142	19.4481	19.0244	61.8439	43.1294	TIPARP
35.7166	30.2162	33.3011	31.1501	27.1891	24.39	FAM122B
38.1827	24.5481	30.6023	25.9551	36.0475	26.4892	PTPN11
31.5222	25.5575	26.2433	24.0791	43.352	31.0091	MFHAS1
30.0999	35.4144	27.9576	30.6047	25.1667	32.4675	LRWD1
36.8703	32.0678	35.4124	28.82	26.2101	22.2429	INCENP
34.3308	32.1668	32.0148	30.2442	28.0132	24.8005	ELF4
34.2347	27.9795	31.0131	31.1869	29.8156	27.3339	2007-09-01
31.3687	33.211	31.0557	33.7533	24.8767	27.2541	EIF2B1
31.1734	42.2389	25.3302	38.6585	16.7893	27.2365	STX10
34.7254	31.3212	26.8079	30.0906	32.0957	26.3655	RBBP8
31.9102	39.2195	29.6939	31.6494	23.1529	25.6473	ALPL
28.9507	34.0925	28.7919	31.7252	25.5472	32.0256	NDUFB9
38.7935	31.3514	33.2086	31.4549	24.4129	21.8053	SKAP2
30.6546	37.3801	28.6775	31.1583	23.7834	28.8284	PREB
30.5692	31.8416	28.6344	33.7054	26.4625	29.2452	TTC1
27.55	28.84	25.7979	27.1441	39.4077	31.7042	GCSAM
23.6908	27.9729	22.282	26.498	40.0811	39.8999	EIF4A3
31.1237	34.3852	29.4256	36.1891	24.0144	25.274	HIGD1A
27.4355	26.8863	27.5891	25.5414	40.084	32.7305	MEF2D
34.0208	34.2563	33.7681	31.8852	20.6778	25.4317	ORAI2
37.9738	33.768	37.1128	33.6202	18.6928	18.8511	NLRC3
22.8247	22.072	21.4291	19.3078	51.1843	43.0238	RUNX3
28.5838	31.5994	28.5816	26.5698	32.4998	31.925	NUP62
30.0122	32.179	29.8926	29.791	29.9011	27.9066	NCOA5
37.9142	27.834	32.4879	28.0821	29.1552	24.1679	PM20D2
29.7442	33.7311	31.8541	35.6901	22.4759	26.1074	BIRC5
37.5786	26.6254	30.4499	27.6509	33.5335	23.7596	RRM2B
30.8683	35.7594	31.1564	33.4805	21.799	26.4915	FRMD8
33.8345	22.8869	38.1201	26.4638	33.4069	24.7579	OGT
21.1733	12.6588	17.9696	14.3708	71.0105	42.2788	BIRC3
27.0937	31.5477	31.2271	32.3992	25.9443	31.1754	AKR1A1
27.1782	30.5279	29.041	29.8297	30.4016	32.4072	TMX2
31.6986	25.3356	26.5475	27.002	36.4761	31.9284	CCNG1
27.5445	32.9654	26.7089	31.7595	26.2142	33.7418	DDRGK1
33.8892	34.3051	28.7606	32.3331	24.2469	25.2683	RBBP7
29.1437	33.4145	29.4149	34.5871	25.7369	26.4423	PSMA3
30.7108	27.8576	27.1586	25.8314	35.713	31.4086	PIP5K1A
15.4915	16.578	18.4879	18.9704	60.9368	47.8167	NXF1
30.2599	33.8742	25.8703	32.5577	23.5801	32.1058	MRPL9
28.5052	32.8416	29.2923	33.0517	24.8294	29.7068	TARS2
37.1717	29.9395	30.6439	28.6886	26.8326	24.7349	RRP1B
26.6881	32.2012	28.5695	27.4259	28.645	34.4796	DDX49
30.5321	30.0797	27.9795	31.5971	28.3083	29.4861	MGME1
26.2068	24.5707	23.3133	26.3604	41.6735	35.8524	SBDSP1
32.5261	37.8047	28.9785	31.666	20.6918	26.2617	PFKP
32.3444	26.5588	29.9389	27.1837	34.1452	27.7076	TBL1XR1
33.4383	37.928	28.2922	34.3675	19.2246	24.6214	HAUS1
29.7678	18.5941	46.1582	30.2447	27.6258	25.3991	MT-TS2
30.5621	35.9097	28.2473	32.1308	19.91	31.0258	C20orf27
25.9084	27.8889	30.0142	28.3399	37.101	28.5007	NPM1P27
28.4518	31.6243	25.6489	36.8271	24.3758	30.6393	CHCHD1
28.5742	41.6449	27.3115	35.9869	16.4977	27.4585	WDR34
32.2867	34.2119	29.9255	31.0076	25.1362	24.8307	LASP1
29.0092	37.7918	28.0343	35.0684	18.0627	29.0815	CHCHD10
33.6707	35.6092	30.2044	31.3926	20.8079	25.2339	DOK3
22.8536	30.5508	24.799	27.9227	32.5732	38.1769	TNIP2
28.1543	20.4472	22.6539	20.5107	50.9478	34.1182	DDX3X
25.373	30.9107	23.7971	27.8308	31.8174	36.8985	BCL7B
32.3056	33.5084	29.197	31.4789	24.4322	25.6455	PAICS
28.5132	31.1867	29.0358	31.0252	27.0523	29.7238	PHRF1
32.5308	27.7486	28.3247	26.4467	32.1706	29.308	BTBD1
29.9601	32.7727	29.3867	32.7098	22.7966	28.711	COASY
30.4494	33.5925	29.9097	32.7472	23.311	26.1723	TMEM14C
32.1755	34.4714	27.4469	31.2398	24.7855	25.9194	ATXN10
26.2203	29.4027	22.243	25.9063	33.3524	38.8778	BYSL
27.2544	25.404	27.7257	27.5975	38.8219	29.0414	LUC7L3
25.3459	36.3216	29.065	33.2459	18.9673	32.5955	SIPA1
27.3507	36.7191	23.7799	31.9983	20.364	35.2015	ALKBH7
41.6789	16.3075	34.9919	21.9218	48.7717	11.5718	IGKJ4
27.6052	30.9434	28.1632	31.7999	25.6748	30.9539	SNAPIN
27.7126	28.4172	28.5102	32.2161	29.1626	29.0322	UQCRB
21.3337	21.6292	18.6293	22.1771	48.1206	43.0533	MAP1LC3B
29.8327	33.1834	26.699	33.3823	22.8263	28.9637	VRK1
29.5803	30.4115	27.5153	30.1977	27.6356	29.5201	DCTN2
27.832	22.8494	28.3639	25.6971	41.7786	28.2445	B4GALT5
26.5096	34.5301	24.5181	28.8098	25.7657	34.5244	RNF181
23.5591	27.0869	22.8643	24.283	40.41	36.3122	SRF
28.8057	34.9142	25.3156	30.4656	27.1544	27.8189	GMNN
30.0112	30.5026	27.7774	27.9495	30.3031	27.8982	TP53
28.809	38.5751	27.2822	32.8023	20.6596	26.2729	FIBP
29.8493	30.1841	28.2893	29.9196	27.3555	28.8015	MRPS35
29.8125	33.909	30.5087	32.1405	21.6299	26.1746	GRHPR
9.03806	12.7487	8.36477	12.0626	62.7212	69.193	JUNB
26.2146	29.0203	32.0718	30.5032	25.2249	30.9224	SLC50A1
26.9804	36.3322	25.9218	32.9019	22.9216	28.8338	PSMC5
25.2492	32.7108	26.4784	31.7189	25.3906	32.1117	DYNLRB1
30.6562	25.4006	24.039	22.7965	39.7306	30.9486	STK17B
28.6341	29.6742	25.7797	27.7262	30.119	31.4031	GATAD2A
32.6191	23.5327	29.9637	25.4179	35.4962	26.3057	PHF6
31.1485	35.8538	26.357	29.2066	25.3888	25.3467	CHAF1A
36.7861	35.5102	28.5407	33.1099	18.5711	20.7752	WDR76
27.9838	36.8014	26.32	32.2499	21.991	27.6692	SNRNP25
23.3664	26.316	23.9524	26.0463	37.8307	35.4602	IST1
29.9427	26.3094	26.8413	25.7763	34.1389	29.9553	USP10
29.788	28.5367	28.1027	31.8231	28.4754	26.1298	MRPS31
26.7499	33.5166	28.415	29.2855	23.9733	30.8972	PEX6
29.9002	24.8828	26.1028	24.7367	37.5285	29.6856	ABCE1
29.5055	35.8929	27.8157	33.8596	19.3188	26.4414	GGCT
25.9526	35.234	24.8467	31.4631	22.676	32.5656	MRPL28
23.0049	29.6968	24.4136	24.504	29.8032	41.2764	NCBP2-AS2
28.9754	36.2572	26.8985	31.5299	21.2972	27.7203	KEAP1
28.0592	24.4652	35.6297	29.0076	31.5643	23.7156	HMGCR
27.8203	24.7067	30.3031	28.3178	31.6854	29.4513	TNPO2
30.6591	33.5247	29.476	30.4505	21.487	26.4961	MYO9B
29.6391	32.9825	27.4515	31.7093	20.4211	29.8254	VEGFB
24.7864	29.7466	30.5619	31.3266	26.2749	28.9359	KRI1
34.0663	29.2168	30.3061	28.096	25.5836	24.3139	HS2ST1
25.2633	29.3795	30.3501	29.8536	26.5018	30.2248	HSH2D
21.303	27.574	22.8167	24.9497	34.5576	40.2917	YJU2
27.232	30.5269	25.797	28.2034	30.5205	29.0981	BZW2
28.9427	29.3557	29.3816	29.8277	26.0121	27.7977	ANKRD10
29.3408	36.5831	27.7336	29.3128	22.0501	26.1208	JUP
29.6252	29.7913	26.4671	28.9171	27.8306	28.4718	PWP1
29.187	34.8329	28.6534	34.0329	18.746	25.6107	EAF2
32.5872	36.0835	25.7046	30.4848	22.2703	23.8709	CDK4
32.5056	26.8249	28.7352	28.5494	29.7391	24.5553	G3BP1
33.6986	36.3982	29.8896	30.8066	19.0349	21.0296	POU2AF1
26.3202	26.9128	24.0883	26.1389	34.7827	32.4316	RAB1A
26.8873	33.0954	27.0392	29.6046	26.6284	27.4017	SNRPF
29.0364	32.6394	31.175	32.6836	24.4125	20.3815	LDHB
29.6094	28.0638	28.3577	31.4096	26.8909	25.9544	UTP14A
24.8069	31.6139	27.1054	28.3402	26.3799	31.9935	SDF4
30.1837	35.2011	28.7642	30.8599	20.4195	24.7496	RPS6KA1
27.075	31.9497	25.587	29.1256	27.9448	28.4617	PHF23
27.0752	34.9298	27.9416	33.0155	20.4535	26.6427	EML3
32.0584	30.6034	28.1566	29.4402	25.2625	24.4962	DDB1
30.0469	36.3264	25.2412	30.3432	21.7869	26.2356	POLR3K
21.9283	30.0383	20.728	40.5553	31.8777	24.8483	MIR25
30.9727	29.5208	29.1925	30.0587	23.296	26.9264	TMEM230
26.9419	31.2462	28.1763	26.4191	26.762	30.3122	AIMP2
32.2988	30.4983	29.4189	30.18	24.6784	22.7821	PSMD1
28.9031	33.6127	25.1871	29.1321	23.0145	29.9561	ARMC6
27.5617	25.1229	27.8633	26.0206	32.3583	30.8648	NOL6
24.3313	29.4796	27.4917	29.783	27.3883	31.3103	OS9
28.2797	33.593	30.8188	30.6594	21.2389	25.1594	CDC25B
29.5807	27.4732	26.5425	26.8519	32.6537	26.6453	TNPO3
27.6885	33.576	26.8224	29.973	21.5466	30.0587	MCRS1
27.8365	28.9052	25.8574	26.1141	30.3176	30.4312	DPH2
28.7945	31.2395	29.2438	32.1329	22.6716	25.312	NME1
23.8716	32.0725	23.7003	26.9256	29.0658	33.7158	LSR
9.59811	11.1436	9.06986	9.8762	66.0418	63.6111	CITED2
27.8612	34.5826	30.496	32.076	18.6269	25.3764	INPPL1
29.931	31.0124	28.5314	32.3718	21.7648	25.1577	SSR3
25.4447	32.07	23.0603	27.3439	30.8243	29.9401	PCBP2
27.0897	27.42	26.6319	27.5249	30.9078	29.0401	TRIM26
28.5368	37.2329	31.4296	34.3414	16.1793	20.6545	PLK1
31.2738	29.3637	26.6335	31.8205	22.2961	26.9852	FAM136A
23.6893	25.9231	24.0007	25.5253	36.4082	32.7219	SMAP2
26.186	28.356	24.5294	25.9982	29.4346	33.5177	CRCP
27.9144	33.6007	27.8742	30.1109	20.5225	27.9352	SCRIB
27.1265	30.0361	25.2025	30.0125	24.8379	30.7198	PFDN6
32.6946	25.6038	30.1623	26.0624	28.7825	24.5838	XPO1
34.7226	22.8164	34.6182	25.9929	27.1528	22.5674	SORL1
27.0015	27.3014	24.19	25.652	31.6402	31.9533	MARS
26.9608	27.8554	26.5177	26.7385	29.542	30.1141	TARDBP
28.7279	36.6294	25.9825	30.5164	20.6015	24.9996	RCC1L
24.6558	34.0155	25.2348	29.9621	23.6643	29.8679	BRMS1
32.161	24.0785	30.7151	25.5348	30.5633	24.1319	UBXN4
25.2253	21.0453	23.6772	20.1995	49.0423	27.8812	EEF1A1P6
27.963	27.0422	24.9755	25.338	33.0875	28.6526	GOLPH3
26.9573	26.6828	26.1164	27.849	28.8285	30.6218	TIMMDC1
29.0116	27.4398	28.2316	25.1685	29.6686	27.4684	SPTAN1
24.8136	31.1855	23.7857	31.0006	23.0348	33.1387	MYDGF
26.9954	27.3332	23.6004	25.1909	35.9439	27.8151	ZHX2
32.7574	31.9961	27.9839	29.2487	21.1186	23.7506	BLNK
32.9678	30.5815	32.2255	26.6052	22.4003	22.0499	SIPA1L3
27.4017	27.3571	25.7783	24.3704	31.9562	29.8469	YY1
33.2386	40.0191	25.9543	29.7117	15.9424	21.7602	CCND3
27.3997	35.2389	25.8986	29.8562	20.5589	27.5829	RFXANK
15.3366	33.8596	24.2515	36.0492	18.6851	38.3226	MIR4477B
30.3383	30.1158	30.1596	31.423	21.3888	23.0341	UBE2T
27.1836	22.8221	25.1006	24.2067	37.5159	29.5222	ZNF146
28.4593	28.6242	29.558	26.5397	26.7639	26.3291	AC115223.1
25.2597	32.6137	24.8557	26.1826	27.7456	29.4869	SLC10A3
21.9223	36.2188	26.9839	31.4105	23.2846	26.2875	S100A11
34.5108	33.441	27.2468	29.7082	21.1198	20.0416	MELK
29.1388	32.1549	27.8253	31.7795	20.2973	24.8512	APEH
26.531	30.633	26.062	32.2851	23.9469	26.4843	PSMA4
15.639	12.1368	12.143	11.3225	62.8608	51.7865	ICAM1
29.0159	29.0005	31.8482	29.3406	23.0978	23.4684	WDR77
28.4196	29.294	30.5953	27.8897	24.8911	24.5729	LDB1
27.3152	30.3243	28.9334	27.976	25.4662	25.6248	GLYR1
23.9631	28.7215	24.6567	29.6109	24.9275	33.6703	OTUB1
24.3632	25.0718	21.6637	25.5318	33.3417	35.554	TMEM70
26.4375	33.6327	28.6583	29.7009	20.7454	26.3086	FLII
22.8393	23.1806	22.3697	22.6386	38.3021	36.0417	YTHDF1
23.0516	28.9352	23.529	26.6193	34.1065	29.1102	EVI2B
31.5208	24.6787	29.7765	26.6338	27.8908	24.8289	STK26
29.4443	24.927	28.264	26.9557	30.8137	24.8143	ZRANB2
27.8322	28.9032	26.5296	27.0547	28.15	26.5664	HDLBP
23.8609	33.0917	24.4034	28.9444	23.7397	30.9628	SART1
27.2364	32.8151	29.3125	31.9449	18.457	25.2039	PPP6R2
28.0405	31.593	28.1835	28.4415	23.7521	24.9487	EBNA1BP2
16.332	14.2638	14.0678	15.8396	58.9905	45.3534	DUSP5
32.5115	29.4918	30.0876	29.8284	21.4859	21.426	NCKAP1L
28.5032	33.2981	26.7231	30.1828	21.2681	24.7581	MAGED1
30.5418	32.1016	27.4239	28.9769	20.4259	24.995	TUBG1
25.6281	20.3333	21.8606	32.6307	34.9268	28.9743	RPL9P7
27.2562	31.1887	27.8829	30.7459	22.1182	25.0691	MRPL58
28.2561	32.7423	27.233	30.319	21.5121	24.1573	SPCS2
31.9828	28.1057	40.12	26.7324	20.5838	16.6947	AC011342.1
29.3444	31.2733	31.7243	30.1765	20.0151	21.4916	AKNA
28.4141	29.8468	28.8502	28.0091	22.4385	26.2685	DPP3
24.2327	28.6174	24.9449	27.1874	27.161	31.617	OTUD5
23.9915	31.9607	24.0081	26.9286	23.0614	33.7865	RNF126
29.1115	23.7811	24.7849	24.9094	34.0918	26.9209	SLC16A1
28.143	30.1349	27.6845	29.6661	21.379	26.4961	CDC16
29.2994	24.9772	25.8922	26.0675	30.7445	26.3986	YME1L1
28.5173	35.0404	24.6938	30.7133	19.3351	24.9404	CUEDC2
26.5262	26.6486	27.3294	27.7488	29.4152	25.459	CHP1
29.3051	29.4256	28.0803	30.0438	22.0061	24.0963	HADHB
25.3469	31.0662	25.7475	29.2184	23.3821	28.0694	DDX41
28.1127	24.5937	24.1308	24.6057	33.7101	27.6302	BZW1
15.3035	14.3232	15.3623	17.038	55.937	44.7928	CLK1
29.1676	31.8207	27.6546	28.9982	21.1403	23.9356	COPG1
8.20466	8.0695	7.72273	8.29405	71.8402	58.5749	SQSTM1
27.1462	29.454	25.2836	28.9559	25.5028	26.0814	PRPSAP2
35.2138	27.2205	30.3323	26.7945	22.5176	20.1836	IKZF1
28.21	26.1449	25.9467	22.9876	32.0857	26.7686	CPSF7
27.6373	29.3326	25.4756	32.0078	21.8945	25.5897	THOC7
25.5631	24.7868	24.0395	23.2784	33.9751	30.1474	CASP3
26.4832	35.7788	24.8795	31.2466	18.2308	25.0809	NUCB1
25.8193	34.0982	26.2133	30.3702	20.8703	24.2949	TADA3
28.0724	29.2198	25.557	28.2138	23.87	26.4353	ETFA
28.8095	27.5378	24.7136	27.9901	26.8364	25.1995	SKA1
25.4258	31.3578	24.7256	30.1655	19.94	29.3017	DRAP1
28.5692	26.3529	24.4441	27.2097	29.0127	25.285	ASNSD1
21.1872	25.3945	20.6279	25.3307	33.7215	34.6061	IL21R
27.4978	25.6935	25.2705	23.1275	31.47	27.7899	ZDHHC5
25.6657	32.3537	29.801	32.7345	17.4799	22.6021	SLC2A6
23.9037	19.8778	25.5958	20.4415	42.3601	28.4204	PRPF38B
20.8319	29.4341	27.0712	27.4481	22.8194	32.9518	CLASRP
21.5052	15.6645	19.1097	15.8106	53.3943	34.8402	YTHDF3
32.1275	23.4784	26.7057	24.2612	30.3863	23.3221	XPOT
32.8431	23.5452	27.7151	24.7028	28.7973	22.6698	BCLAF1
27.8313	26.4391	26.3578	26.5639	26.3374	26.7113	MFN2
26.9987	27.2437	25.8199	31.489	23.176	25.4889	PDCD5
15.1826	18.3227	19.2666	21.1808	43.6244	42.5044	SNHG12
28.7339	30.4895	26.6854	27.1598	23.7193	23.2844	MRPL49
20.9551	32.5952	21.7707	25.1435	23.5903	35.992	CDC34
25.616	27.0539	24.5362	26.7017	28.1779	27.9445	OAT
24.9321	30.7709	24.5632	27.3493	23.718	28.6353	NUTF2
24.4222	23.0335	21.921	22.3774	34.7658	33.3997	RBM22
30.9441	28.33	28.284	26.7268	22.6148	22.955	ESYT1
27.023	32.9365	23.06	30.2099	19.1901	27.3594	CD63
29.1927	27.9987	27.4472	27.1228	22.6612	25.327	SLC29A1
33.2433	25.3947	31.7088	26.0556	22.8749	20.4629	OSBPL3
24.4364	26.9404	23.7887	28.017	26.6703	29.8303	SNRPA1
27.5947	34.8006	24.7082	29.654	17.0343	25.8723	PFKL
27.4273	17.6747	34.0003	26.1106	29.7525	24.6289	AL390728.4
20.5371	25.3016	21.2533	25.151	32.7544	34.4238	SAFB2
37.9927	19.281	34.4857	21.6194	28.961	17.0418	NCR3LG1
32.3338	26.0999	25.9544	25.818	26.547	22.5374	LRPPRC
36.318	30.7316	27.9754	22.9535	22.3344	18.84	DEPTOR
28.2722	28.7765	25.2758	25.587	26.1631	24.9718	DLST
26.2947	33.2565	23.9229	28.2952	21.7469	25.447	CENPW
23.8797	30.1602	22.913	28.1756	21.338	32.3156	GUK1
26.3096	25.481	24.7826	24.0085	29.8258	28.3688	NMT1
29.5366	27.4064	25.9101	27.0304	24.3225	24.4642	BUB3
28.6906	31.3022	26.108	25.6343	22.4931	24.3662	STK40
22.9438	32.7483	25.4104	27.1482	19.6249	30.614	MFSD10
25.4049	32.8546	24.4446	29.1863	18.0168	28.42	TELO2
21.7141	28.4364	21.3974	27.734	26.8812	32.1067	COX17
24.4342	32.5754	25.1455	29.1167	22.389	24.5966	TSR2
25.1874	35.2967	23.2555	27.4453	18.8313	28.2166	PGLS
26.4831	27.4712	26.3271	27.4182	26.2133	24.3111	IQCB1
21.4076	29.3608	28.3413	29.8366	21.8693	27.1479	RABAC1
27.0745	29.5868	26.4589	26.7169	23.3083	24.7173	COLGALT1
28.5831	27.1247	25.2444	27.2575	25.2958	24.3391	PPP1R8
22.8767	22.0678	22.4296	22.6101	34.6888	33.1202	CHTOP
27.3155	29.1895	27.5325	28.3595	23.1666	22.0099	ANXA7
27.0061	32.0717	28.3621	31.6164	16.083	22.392	MZB1
27.9109	23.6521	27.75	22.6742	33.8022	21.721	SRRM1
23.8064	30.2462	24.6176	26.251	21.0369	31.3687	SELENOH
30.3747	22.3653	25.5103	21.2929	31.8519	25.7979	FOXO1
26.8434	26.5235	28.3632	26.175	26.5743	22.6985	UPF3A
27.6408	23.9924	26.5468	25.0671	29.7288	24.0496	RASGRP3
21.1508	27.1857	21.7114	25.2622	27.7212	33.9492	RPS19BP1
27.7565	23.1306	26.7692	25.5867	29.8311	23.8757	CCAR1
20.202	27.9729	20.7022	24.9728	27.212	35.8474	TSSC4
22.434	17.8246	26.5798	20.7453	41.5429	27.5225	LDLR
25.5444	30.3995	24.0024	25.2734	25.145	26.2511	PELP1
32.384	27.6773	26.5	25.3994	23.568	21.0847	NDC1
29.5588	24.4443	26.0994	24.3387	27.9749	24.1605	PAPOLA
32.5524	37.0865	23.2985	24.6725	18.1233	20.4327	TYMS
23.3715	27.9128	25.6642	31.1686	21.288	26.7181	MRPL52
34.9222	26.1601	28.0159	23.6379	24.7693	18.6021	SMC1A
9.76306	9.62365	10.1196	9.3861	65.7323	51.3995	NEU1
21.9357	30.6904	23.8027	25.5289	22.6761	31.3313	CD320
28.869	23.3405	28.3673	24.1404	28.882	22.2733	SRSF10
28.2774	29.8785	24.0104	28.6222	21.2675	23.7564	CPSF3
16.0489	16.8557	15.1916	16.5225	45.7	45.4915	CBX4
24.065	26.9869	20.1004	26.7585	29.139	28.7499	MRPL44
24.9644	32.3043	23.315	24.8115	21.6985	28.6585	THAP11
25.6836	29.3776	25.427	30.1398	20.1045	24.9706	HTATIP2
29.0699	30.7771	29.1389	27.9331	19.3137	19.4281	2006-09-01
32.7073	28.8227	28.9175	28.6267	18.4924	18.0669	FAM81A
30.5379	28.032	26.6218	25.315	23.3653	21.7569	CDK2
27.6131	24.7535	26.842	22.7333	29.0981	24.5753	RERE
29.4545	27.4544	25.9791	27.8008	22.7869	22.0393	SPCS3
24.7081	22.4084	24.1686	22.2065	33.7639	28.2448	POLR3C
27.4627	29.4386	27.6881	26.3726	21.2688	22.8417	WDTC1
24.9309	27.4994	21.3551	24.6757	28.1355	28.294	CDK9
22.7122	23.3383	23.5005	23.125	32.1024	30.0988	ECE1
28.7485	27.3367	24.5951	27.8795	22.393	23.9241	FARSB
34.754	19.6138	30.0008	21.2842	29.0738	20.0551	FAM208B
23.4828	28.8129	23.7568	24.3231	25.0389	29.2258	SREBF1
27.5985	24.0144	24.5994	23.3209	28.8371	26.2164	PAFAH1B1
24.153	31.1325	23.2586	28.5739	22.2429	25.1886	COX14
26.2911	28.1159	24.1956	25.9967	24.3179	25.5356	CHRAC1
22.1421	27.2743	23.5962	27.1118	26.1387	28.0644	ARPC5L
18.5768	21.5811	18.9534	20.0096	38.0658	37.1353	ZNF394
21.8431	30.8465	30.4485	28.0275	19.1755	23.9084	MRPL23
31.912	28.8363	24.8853	26.427	22.5346	19.5328	NCAPG
20.6459	25.4608	21.2037	25.9098	26.7745	33.8915	MPV17L2
22.1266	24.8687	22.8982	27.1084	28.355	28.2995	COX7B
25.5575	31.1948	28.4261	29.6457	16.1743	22.6537	CYBC1
29.0351	24.2234	27.8453	24.926	26.7181	20.8569	CKAP2
26.292	27.0787	24.3763	28.601	19.6604	27.5706	NDUFA12
26.8842	24.2678	23.6458	25.0103	29.2148	24.3618	TMEM64
20.8376	21.9083	21.0029	23.1661	33.0517	33.3626	HVCN1
27.6317	24.2594	27.3292	27.2507	24.6031	22.146	CAAP1
19.1015	17.3889	18.7702	17.1285	42.288	38.4784	KLF10
26.0939	32.0812	24.4342	28.5258	17.0804	24.9234	NMRAL1
22.7568	22.2914	22.2579	22.4033	32.5056	30.8748	SNX5
21.4658	27.5783	19.4764	23.2901	28.6055	32.6635	CPNE1
29.3689	27.8689	27.0626	25.8172	21.1274	21.6826	CUL4A
26.3882	18.6971	24.1512	19.9768	37.744	25.7565	NIN
26.1408	26.9611	24.0943	24.8725	24.4456	26.1062	RTCB
27.1307	31.8459	26.4961	26.5359	18.1073	22.4175	AKR7A2
23.7411	28.2374	22.0667	24.5803	24.7239	29.1484	NR1H2
19.9932	26.6262	19.2861	26.2305	27.1882	33.1536	HLA-B
26.2576	24.9124	29.0232	24.7012	23.3566	24.1475	TPCN1
29.5594	21.3177	25.037	23.1732	29.3044	23.9885	RANBP2
27.9923	30.1044	25.7472	26.7651	20.6658	21.0634	TCOF1
31.3543	26.25	26.0242	27.0949	21.2415	20.1798	CCNA2
27.233	25.1449	18.3436	19.252	34.4267	27.7381	PSAT1
24.5632	23.9442	23.1751	23.7118	28.3538	28.3491	GUCD1
28.0611	23.9709	23.2033	23.0458	30.0671	23.7013	ARMC1
30.9354	28.8207	27.9567	26.2723	17.5037	20.3999	BRI3BP
28.211	25.442	24.2693	25.9651	24.0288	23.8955	CMAS
5.53434	4.55709	4.54926	3.9148	78.1186	55.1347	IRF4
22.3723	25.0856	24.2942	26.5727	24.507	28.8704	FLAD1
33.0859	32.5693	24.204	24.4366	17.8331	19.5556	C12orf75
28.2584	23.1321	25.8562	22.8819	27.8812	23.6145	ARPP19
31.1858	21.8996	28.7168	22.9071	27.755	19.1195	SLC41A1
24.366	25.7303	26.9096	24.7346	23.9124	25.9296	GBA2
23.2216	24.9348	22.9983	24.7206	27.7944	27.8862	SLC25A38
27.336	28.3364	26.4549	25.437	22.6003	21.1959	ARF3
23.7501	24.2643	22.5272	23.68	30.8503	26.2851	GTPBP4
17.1248	21.1204	17.3134	18.2942	34.9804	42.4091	SNHG7
22.5141	24.1096	22.2705	20.0576	32.5578	29.6224	AC005288.1
18.5099	26.9607	19.8348	25.3009	27.151	33.3559	HLA-A
27.9462	27.6991	34.2454	28.6655	15.2244	17.2877	LSS
28.4067	24.4471	21.6504	22.3401	27.6256	26.5964	RNGTT
21.9195	26.7059	26.6451	26.6431	21.3428	27.7629	ATP13A1
13.0779	14.952	8.97069	12.2972	54.4939	47.1838	HIST1H1C
23.4476	26.6258	23.9562	25.8593	23.3159	27.7571	PEF1
33.3372	22.3975	27.7429	22.6608	25.4647	19.2921	IQGAP1
29.2374	27.8226	28.8019	27.1173	18.4555	19.3107	PTAFR
22.0511	19.7272	25.0653	21.523	34.8089	27.4204	DDX39B
33.9424	27.7128	28.6706	25.3108	17.6273	17.3014	DOCK8
20.6911	22.4577	22.3566	22.8733	33.5369	28.5945	TOB2
25.9874	30.3895	24.9631	27.57	18.8682	22.6761	ACAA2
22.5111	29.5252	23.803	27.5059	20.1661	26.869	PSMG3
24.9378	29.2579	24.4801	27.4645	19.6681	24.5023	MRPL17
22.9257	22.6732	23.0003	21.8793	32.4561	27.2415	QRICH1
26.4285	27.5544	25.8449	26.5856	20.4964	23.2041	PDHA1
30.0679	23.8221	26.9448	25.6056	23.7059	19.7893	CKAP5
26.0724	22.2726	26.4421	23.984	28.4175	22.7347	NFX1
25.1909	25.6342	24.3229	25.5077	22.0022	27.2228	DHX30
24.9375	27.9592	24.6511	26.9706	20.3043	25.0484	HPS1
31.7287	30.9638	27.4981	27.0369	16.3908	16.1688	SYK
23.7666	29.4147	23.8272	25.737	20.5687	26.4126	FPGS
26.9215	21.7462	28.5042	25.157	25.8312	21.5132	RBM12
19.9406	22.4866	20.3741	19.4705	34.8639	32.5284	FBRS
23.0854	27.7567	25.6906	26.2872	21.5635	25.2705	CLPTM1
25.2721	27.7486	24.926	25.0079	19.6845	26.9533	BAK1
25.232	28.6182	23.7823	24.7211	21.2828	25.8564	MLLT1
32.9918	25.0209	25.8102	23.5916	23.9555	18.0494	ETS1
22.5775	21.7035	22.9399	22.9887	31.591	27.4838	TSPYL1
30.3646	25.8551	23.5203	24.194	23.5969	21.7532	PRPS2
23.5639	28.2457	24.6893	22.8713	25.9513	23.7655	FRG1
27.6361	27.2871	23.1277	27.4027	20.9351	22.6568	CUL1
25.0835	29.4139	24.2846	28.147	18.0457	24.0535	WDR5
27.4219	23.2933	24.2856	22.9719	27.983	22.8465	PICALM
23.3768	24.1168	23.5993	24.0905	27.1977	26.3016	FAM220A
31.0366	22.1633	31.9984	23.7494	21.8449	17.5935	PRKCA
29.8106	31.7265	22.4992	25.3498	18.9182	20.0719	ORC1
21.7117	12.7739	17.7356	11.8518	44.6553	39.5897	SNORD101
23.2223	30.4702	23.4707	26.1657	19.3709	25.605	HSF1
16.389	16.1802	16.5332	15.761	43.3185	40.0771	OSER1
23.4888	28.0947	22.9027	26.6855	21.1377	25.7815	SDHB
15.316	12.5302	16.1671	15.1275	51.9828	36.8487	CCNL1
18.5947	20.2991	19.758	17.8771	37.7923	33.6042	TUBA1A
25.6679	30.1425	24.7255	27.2966	16.1195	23.8967	NOTUM
26.7998	27.6679	26.0584	27.1163	19.7782	20.4065	JPT2
23.1029	28.8438	21.9713	31.4722	16.0899	26.3388	PPP1R14BP3
29.256	23.7323	26.032	23.5149	23.5692	21.6991	MYBL1
21.5807	23.8218	17.9407	24.1442	29.6452	30.5697	BUD31
31.4332	22.9857	25.5767	22.6322	24.2808	20.7822	KANK1
23.5257	25.7477	23.0357	25.5872	22.6582	27.0738	NOC2L
23.7653	28.9623	23.0834	24.3376	22.3254	25.1307	MRPS2
23.717	27.2437	24.6624	27.8242	21.0423	22.9528	VPS25
31.0183	21.5303	26.6953	21.8864	26.3426	19.9669	ROCK1
20.2655	25.7656	22.5818	23.9777	25.2783	29.5257	MPDU1
23.0292	26.3536	21.2211	24.4341	24.8852	27.4521	MRPS7
23.3681	29.2522	22.5347	26.3757	20.6824	25.0145	CIB1
22.9813	30.3346	20.8716	21.426	21.4393	30.0856	YDJC
13.1805	20.6752	17.1711	15.3902	41.1958	39.5221	SNORA33
26.1997	23.1555	32.5739	23.7313	22.2719	19.1257	SLC25A27
23.422	28.323	26.7828	31.7272	13.958	22.8223	LINC00487
30.6238	21.6073	23.6922	19.5641	29.7792	21.7014	SLC7A1
27.9867	24.3938	23.6155	23.4266	24.4231	23.0139	GART
24.6742	33.5308	24.4556	27.6869	15.7347	20.7587	CTBP1
18.2358	23.99	25.0499	26.253	22.3774	30.8745	PPP1R12C
27.1403	30.3872	23.8746	25.429	16.5634	23.3566	PODXL2
27.9454	26.9181	26.0965	28.7684	17.8923	18.9953	CD38
32.4082	27.4465	26.5331	24.452	17.0508	18.6992	BMP7
24.0389	27.4075	21.1781	27.1293	21.4861	25.3147	MAGOH
21.2165	30.2694	25.4779	29.3018	15.2081	24.9944	BX255925.3
15.1713	27.9976	21.8574	26.4736	23.042	31.7772	AC103810.3
24.1439	29.3706	24.1212	26.9774	17.3788	24.3206	MRPL16
15.8836	17.5823	20.7589	18.0817	37.2949	36.5762	CD40
24.7226	29.5006	23.1954	25.8169	20.2126	22.7233	ACTR1A
25.2857	23.497	20.085	20.914	30.0921	26.2559	SLC20A1
27.7884	22.8674	23.6673	23.4175	27.0927	21.2346	DDX18
21.2375	24.9717	23.5814	24.9276	21.0159	30.3114	DCAF15
20.9626	29.1574	24.9346	25.3687	17.546	28.0123	DPP7
22.1915	25.3305	22.8419	24.8222	26.1242	24.5579	DDX27
21.8569	28.5071	23.3481	24.2871	19.4138	28.4498	ZNF316
27.1119	23.2537	27.4128	23.748	23.5007	20.8082	MCCC2
23.6039	24.4241	22.8608	27.388	22.4278	25.1214	OSTC
23.9885	21.3925	25.894	26.4962	24.4488	23.5486	RF00019
23.5615	24.6124	19.2123	21.5576	26.138	30.6576	PAIP2
25.1629	26.1862	23.9878	24.429	21.5167	24.4407	REXO4
26.2084	29.7297	24.0435	26.6386	18.1639	20.9184	TRAP1
23.8868	27.8868	24.4638	26.1102	21.7473	21.4841	FAM192A
24.8856	25.2906	25.8598	26.9815	21.2527	21.2762	AURKA
25.4745	30.6003	22.9822	25.2895	19.0004	22.1746	GUSB
24.4723	31.3214	23.146	30.1317	15.3315	21.1007	CYB561A3
23.6276	27.6105	23.5253	24.5548	21.6544	24.5028	TBC1D10B
17.3941	18.1373	16.2658	17.9967	41.4729	34.136	GPBP1
26.3275	23.4857	25.3492	23.2792	24.7949	22.0637	PDCD11
24.2271	21.6108	23.0322	21.4464	30.3159	24.6502	WBP11
22.8628	27.8568	22.9713	26.9269	19.3587	25.2973	TSEN54
[truncated: 56,736 more rows]
